# Supplementary material for: Species identification of ivory and bone museum objects using minimally invasive proteomics
Source: Sci Adv. 2024 Jan 26;10(4):eadi9028. doi: 10.1126/sciadv.adi9028 (PMC10816696; doi:10.1126/sciadv.adi9028)
Supplement: Supplementary file 2 — Tables S1 to S18 [file sciadv.adi9028_tables_s1_to_s18.zip]

Archive with 1 entries (1 files):
- adi9028_Tables_S1_to_S18.xlsx
