# Supplementary material for: Species identification of ivory and bone museum objects using minimally invasive proteomics
Source: Sci Adv. 2024 Jan 26;10(4):eadi9028. doi: 10.1126/sciadv.adi9028 (PMC10816696; doi:10.1126/sciadv.adi9028)
Supplement: Supplementary file 2 — Tables S1 to S18 [file sciadv.adi9028_tables_s1_to_s18.zip › adi9028_Tables_S1_to_S18.xlsx]

## Sheet: Table_S1
Table S1.
Details of the samples analysed in this research that resulted in identification of collagens type I without taxon identification. The table details ascension number, name of the objects sampled, sampled analyzed, sampling location, notes on condition or treatment, and method used to identify collagens type I.
	Accession number	Title		Sample	Location description		Treatment / condition notes		Method
Samples from The Metropolitan Museum of Art
	23.2.31	A Tusk Figurine of a Man, Egypt, ca. 3900–3500 B.C.		2nd rubbing	Front rim, interior surface		Good condition with glossy surface		LC-MS PMF
	09.182.17	Fragment of an ivory tag, Egypt, ca. 3013–2999 B.C.		2nd rubbing	Below inscription, break edge		Gray discoloration		LC-MS PMF
	23.2.22	Face from a statuette, Egypt, ca. 3300–3100 B.C.		2nd rubbing	Reverse of chin, break edge		Poor condition with potential coating		LC-MS PMF
	32.2.39	Needle, Egypt, ca. 4400–3800 B.C.		2nd & 3rd rubbings	Reverse of accession number, break edge above perforation		Fragile surface		LC-MS PMF
	09.182.18	Fragment of an ivory tag, Egypt, ca. 3013–2999 B.C.		2nd rubbing	Reverse face, break edge		Gray discoloration		LC-MS/MS
	23.2.21	Human figure, possibly male, Egypt, ca. 3300–3100 B.C.		2nd rubbing	Reverse of head, break edge		Poor condition with potential coating		LC-MS/MS
	15.3.393	Slip from palette inscribed for the king's son Khety Nebkau, Egypt, ca. 1981–1900 B.C.		2nd rubbing	Reverse of inscription, chip in top edge		Potentially burned, surface seemed to powder easily		LC-MS/MS

## Sheet: Table_S2
Table S2.
Effect of the successive sampling procedure performed on exemplar human archaeological bone. Sequence coverages and numbers of peptides identified for collagens α1(I) and α2(I) are shown. Settings used for data processing are described in the Materials and Methods section.
Sampling No.	Collagen α1(I)		Collagen α2(I)
	%Coverage	#Peptides	% Coverage	#Peptides
1	31	27	29	22
2	70	636	72	575
3	69	620	72	626

## Sheet: Table_S3
Table S3.
Peptides unique to Bovinae subfamily identified across the three samples, each from a single white key, from the Muselar Virginal (11.176.1, Johannes Ruckers, 1622), using MS/MS sequencing.
Peptide	Mass	Length	|ppm|	m/z	z	RT	Range	PTM	Identified in Samples
									(-10logP value shown)
									Sample S16:D	Sample S17:A	Sample S18:B
P02453|CO1A1_BOVIN
R.GN(+.98)DGATGAAGPP(+15.99)GPTGPAGP(+15.99)PGFP(+15.99)GAVGAKGEGGP(+15.99)QGPR.G*	3399.55	39	5.7	1134.2	3	48.03	322-360	Deamidation (NQ); Hydroxyprolination	-	46.76	59.91
R.GN(+.98)DGATGAAGPP(+15.99)GPTGPAGP(+15.99)PGFP(+15.99)GAVGAKGEGGPQ(+.98)GPR.G*	3384.55	39	3.4	1129.2	3	49.17	322-360	Deamidation (NQ); Hydroxyprolination	96.92	-	-
R.GN(+.98)DGATGAAGPP(+15.99)GPTGPAGP(+15.99)PGFP(+15.99)GAVGAKGEGGPQ(+.98)GPRG.S*	3441.57	40	7.9	1148.2	3	52.64	322-361	Deamidation (NQ); Hydroxyprolination	-	-	47.05
R.GN(+.98)DGATGAAGPP(+15.99)GPTGPAGP(+15.99)PGFP(+15.99)GAVGAKGEGGPQGPR.G*	3383.56	39	3.2	1128.9	3	49.35	322-360	Deamidation (NQ); Hydroxyprolination	-	61.03	-
R.GN(+.98)DGATGAAGPP(+15.99)GPTGPAGPP(+15.99)GFP(+15.99)GAVGAKGEGGP(+15.99)QGPR.G*	3399.55	39	5.7	1134.2	3	48.03	322-360	Deamidation (NQ); Hydroxyprolination	85.96	111.52	81.65
R.GN(+.98)DGATGAAGPP(+15.99)GPTGPAGPP(+15.99)GFP(+15.99)GAVGAKGEGGPQ(+.98)GPR.G*	3384.55	39	6.7	1129.2	3	47.39	322-360	Deamidation (NQ); Hydroxyprolination	75.35	103.58	-
R.GN(+.98)DGATGAAGPP(+15.99)GPTGPAGPP(+15.99)GFP(+15.99)GAVGAKGEGGPQ(+.98)GPRG.S*	3441.57	40	11.1	1148.2	3	50.89	322-361	Deamidation (NQ); Hydroxyprolination	-	51.19	-
R.GN(+.98)DGATGAAGPP(+15.99)GPTGPAGPP(+15.99)GFP(+15.99)GAVGAKGEGGPQGPR.G*	3383.56	39	5.1	1128.9	3	48.28	322-360	Deamidation (NQ); Hydroxyprolination	104.19	94.6	-
R.GN(+.98)DGATGAAGPPGP(+15.99)TGPAGP(+15.99)PGFP(+15.99)GAVGAKGEGGPQGPR.G*	3383.56	39	4.7	1128.9	3	45.74	322-360	Deamidation (NQ); Hydroxyprolination	-	-	66
R.GN(+.98)DGATGAAGPPGPTGP(+15.99)AGP(+15.99)PGFPGAVGAKGEGGP(+15.99)QGPR.G*	3383.56	39	3.6	1128.9	3	49.04	322-360	Deamidation (NQ); Hydroxyprolination	-	-	44.88
R.GNDGATGAAGP(+15.99)PGPTGPAGP(+15.99)PGFP(+15.99)GAVGAKGEGGPQ(+.98)GPRG.S*	3440.58	40	3.6	1147.9	3	52.83	322-361	Hydroxyprolination; Deamidation (NQ)	-	49.99	-
R.GNDGATGAAGP(+15.99)PGPTGPAGPP(+15.99)GFP(+15.99)GAVGAKGEGGP(+15.99)Q(+.98)GPRG.S*	3456.57	40	5.6	1153.2	3	50.7	322-361	Hydroxyprolination; Deamidation (NQ)	-	-	52.43
R.GNDGATGAAGP(+15.99)PGPTGPAGPP(+15.99)GFPGAVGAKGEGGPQ(+.98)GP(+15.99)R.G*	3383.56	39	4.1	1128.9	3	48.37	322-360	Hydroxyprolination; Deamidation (NQ)	-	-	57.73
R.GNDGATGAAGPP(+15.99)GPTGPAGP(+15.99)PGFP(+15.99)GAVGAKGEGGPQGPR.G*	3382.58	39	5	1128.5	3	46.77	322-360	Hydroxyprolination	89.31	-	-
R.GNDGATGAAGPP(+15.99)GPTGPAGP(+15.99)PGFPGAVGAKGEGGP(+15.99)QGPR.G*	3382.58	39	4.6	1128.5	3	47.32	322-360	Hydroxyprolination	-	-	83.2
R.GNDGATGAAGPP(+15.99)GPTGPAGP(+15.99)PGFPGAVGAKGEGGPQGPR.G*	3366.59	39	3.8	1123.2	3	47.67	322-360	Hydroxyprolination	-	88.05	-
R.GNDGATGAAGPP(+15.99)GPTGPAGPP(+15.99)GFP(+15.99)GAVGAKGEG.G*	2790.27	33	5.3	931.1	3	49.28	322-354	Hydroxyprolination	-	62.35	-
R.GNDGATGAAGPP(+15.99)GPTGPAGPP(+15.99)GFP(+15.99)GAVGAKGEGGP(+15.99)Q(+.98)GPR.G*	3399.55	39	7.2	1134.2	3	45.34	322-360	Hydroxyprolination; Deamidation (NQ)	106.4	95.44	81.92
R.GNDGATGAAGPP(+15.99)GPTGPAGPP(+15.99)GFP(+15.99)GAVGAKGEGGP(+15.99)Q(+.98)GPRG.S*	3456.57	40	5.6	1153.2	3	50.7	322-361	Hydroxyprolination; Deamidation (NQ)	-	81.11	65.08
R.GNDGATGAAGPP(+15.99)GPTGPAGPP(+15.99)GFP(+15.99)GAVGAKGEGGP(+15.99)QGPR.G*	3398.57	39	5.9	1133.9	3	44.24	322-360	Hydroxyprolination	123.9	113.32	87.13
R.GNDGATGAAGPP(+15.99)GPTGPAGPP(+15.99)GFP(+15.99)GAVGAKGEGGPQ(+.98)GPR.G*	3383.56	39	4.7	1128.9	3	45.74	322-360	Hydroxyprolination; Deamidation (NQ)	131.21	117.28	71.41
R.GNDGATGAAGPP(+15.99)GPTGPAGPP(+15.99)GFP(+15.99)GAVGAKGEGGPQ(+.98)GPRG.S*	3440.58	40	3.9	1147.9	3	50.95	322-361	Hydroxyprolination; Deamidation (NQ)	79.17	77.45	75.31
R.GNDGATGAAGPP(+15.99)GPTGPAGPP(+15.99)GFP(+15.99)GAVGAKGEGGPQGPR.G*	3382.58	39	4.1	1128.5	3	44.64	322-360	Hydroxyprolination	145.11	132.34	87.88
R.GNDGATGAAGPP(+15.99)GPTGPAGPP(+15.99)GFPGAVGAKGEGGP(+15.99)QGPR.G*	3382.58	39	4.4	1128.5	3	47.18	322-360	Hydroxyprolination	-	103.55	-
R.GNDGATGAAGPP(+15.99)GPTGPAGPP(+15.99)GFPGAVGAKGEGGPQGP(+15.99)R.G*	3382.58	39	4.6	846.66	4	47.19	322-360	Hydroxyprolination	-	62.38	-
R.GNDGATGAAGPPGP(+15.99)TGPAGP(+15.99)P(+15.99)GFP(+15.99)GAVGAKGEGGPQGPR.G*	3398.57	39	1.4	1133.9	3	55.34	322-360	Hydroxyprolination	-	55.94	46.99
R.GNDGATGAAGPPGP(+15.99)TGPAGP(+15.99)PGFP(+15.99)GAVGAKGEGGP(+15.99)QGP(+15.99)RG.S*	3471.58	40	4.3	1158.2	3	52.03	322-361	Hydroxyprolination	-	-	52.24
R.GNDGATGAAGPPGP(+15.99)TGPAGPP(+15.99)GFP(+15.99)GAVGAKGEGGP(+15.99)Q(+.98)GPRG.S*	3456.57	40	6.7	1153.2	3	50.23	322-361	Hydroxyprolination; Deamidation (NQ)	57.24	-	-
R.GNDGATGAAGPPGP(+15.99)TGPAGPP(+15.99)GFP(+15.99)GAVGAKGEGGP(+15.99)QGP(+15.99)RG.S*	3471.58	40	2.5	1158.2	3	52.09	322-361	Hydroxyprolination	-	54.44	-
R.GNDGATGAAGPPGP(+15.99)TGPAGPP(+15.99)GFP(+15.99)GAVGAKGEGGPQGPR.G*	3382.58	39	4.2	846.66	4	44.69	322-360	Hydroxyprolination	-	-	46.57
R.GNDGATGAAGPPGPTGP(+15.99)AGP(+15.99)PGFP(+15.99)GAVGAKGEGGPQGPR.G*	3382.58	39	8	1128.5	3	45.95	322-360	Hydroxyprolination	-	-	45.61
R.GNDGATGAAGPPGPTGP(+15.99)AGP(+15.99)PGFPGAVGAKGEGGPQ(+.98)GPR.G*	3367.57	39	3	1123.5	3	48.86	322-360	Hydroxyprolination; Deamidation (NQ)	-	54.64	-
R.GNDGATGAAGPPGPTGPAGP(+15.99)P(+15.99)GFP(+15.99)GAVGAKGEGGPQGPR.G*	3382.58	39	4.1	1128.5	3	53.56	322-360	Hydroxyprolination	-	46.23	-
K.GEGGPQ(+.98)GPRGSEGPQ(+.98)GVR.G*	1722.79	18	0.2	575.27	3	22.67	352-369	Deamidation (NQ)	66.89	65.43	43.81
K.GEGGPQ(+.98)GPRGSEGPQ(+.98)GVRGEP(+15.99)G.P*	2078.92	22	8.9	693.99	3	23.19	352-373	Deamidation (NQ); Hydroxyprolination	-	47.78	-
K.GEGGPQ(+.98)GPRGSEGPQGVR.G*	1721.81	18	0.6	574.94	3	21.59	352-369	Deamidation (NQ)	76.5	72.11	55.07
K.GEGGPQ(+.98)GPRGSEGPQGVRGE.P*	1907.87	20	1.2	636.96	3	22.22	352-371	Deamidation (NQ)	45.37	-	-
K.GEGGPQ(+.98)GPRGSEGPQGVRGEP(+15.99)G.P*	2077.94	22	6.9	693.66	3	22.43	352-373	Deamidation (NQ); Hydroxyprolination	48.38	51.93	-
K.GEGGPQGPRGSEGPQ(+.98)GVRGEP(+15.99)GPP(+15.99)GPAGAAGPAGNP(+15.99)GADGQP(+15.99)GAK.G*	4018.82	45	4.7	1005.7	4	29.76	352-396	Deamidation (NQ); Hydroxyprolination	90.39	-	-
P02465|CO1A2_BOVIN
A.RGAP(+15.99)GAIGAP(+15.99)GPAGAN(+.98)GDRGEAGPAGPAGPAGPR.G**	2936.41	34	3.3	735.11	4	32.53	673-706	Hydroxyprolination; Deamidation (NQ)	-	86.56	-
R.GAP(+15.99)GAIGAP(+15.99)GP(+15.99)AGAN(+.98)GDRGEAGPAGPAGPAGPR.G**	2796.3	33	5.1	933.11	3	37.28	674-706	Hydroxyprolination; Deamidation (NQ)	74.37	75.92	-
R.GAP(+15.99)GAIGAP(+15.99)GP(+15.99)AGANGDRGEAGPAGPAGPAGPR.G**	2795.32	33	4.9	932.78	3	33.88	674-706	Hydroxyprolination	-	56.38	-
R.GAP(+15.99)GAIGAP(+15.99)GP(+15.99)AGANGDRGEAGPAGPAGPAGPRG.S**	2852.34	34	4	951.79	3	41.74	674-707	Hydroxyprolination	-	56	-
R.GAP(+15.99)GAIGAP(+15.99)GPAGAN(+.98)GDRG.E**	1594.72	19	6.2	798.37	2	27.69	674-692	Hydroxyprolination; Deamidation (NQ)	72.96	80.66	63.95
R.GAP(+15.99)GAIGAP(+15.99)GPAGAN(+.98)GDRGE.A**	1723.77	20	1.4	862.89	2	29.94	674-693	Hydroxyprolination; Deamidation (NQ)	64.31	80.25	-
R.GAP(+15.99)GAIGAP(+15.99)GPAGAN(+.98)GDRGEA.G**	1794.8	21	4.6	898.41	2	31.4	674-694	Hydroxyprolination; Deamidation (NQ)	61.47	70.03	-
R.GAP(+15.99)GAIGAP(+15.99)GPAGAN(+.98)GDRGEAG.P**	1851.82	22	5.9	926.93	2	31.53	674-695	Hydroxyprolination; Deamidation (NQ)	87.45	82.72	68.32
R.GAP(+15.99)GAIGAP(+15.99)GPAGAN(+.98)GDRGEAGP(+15.99)AGP(+15.99)AGPAGPR.G**	2812.29	33	7.2	938.44	3	37.52	674-706	Hydroxyprolination; Deamidation (NQ)	-	59.65	46.31
R.GAP(+15.99)GAIGAP(+15.99)GPAGAN(+.98)GDRGEAGP(+15.99)AGPAGPAGPR.G**	2796.3	33	4.4	933.11	3	37.19	674-706	Hydroxyprolination; Deamidation (NQ)	46.1	56.9	52.94
R.GAP(+15.99)GAIGAP(+15.99)GPAGAN(+.98)GDRGEAGP.A**	1948.88	23	5.1	975.45	2	34.65	674-696	Hydroxyprolination; Deamidation (NQ)	63.6	63.29	60
R.GAP(+15.99)GAIGAP(+15.99)GPAGAN(+.98)GDRGEAGPA.G**	2019.91	24	5.3	1011	2	36.3	674-697	Hydroxyprolination; Deamidation (NQ)	79.28	79.95	66.17
R.GAP(+15.99)GAIGAP(+15.99)GPAGAN(+.98)GDRGEAGPAG.P**	2076.94	25	4.5	1039.5	2	36.35	674-698	Hydroxyprolination; Deamidation (NQ)	90.94	83.71	72.02
R.GAP(+15.99)GAIGAP(+15.99)GPAGAN(+.98)GDRGEAGPAGP(+15.99)AGPAGPR.G**	2796.3	33	5.3	933.11	3	35.85	674-706	Hydroxyprolination; Deamidation (NQ)	85.89	81.16	62.99
R.GAP(+15.99)GAIGAP(+15.99)GPAGAN(+.98)GDRGEAGPAGP.A**	2173.99	26	4.6	1088	2	40.69	674-699	Hydroxyprolination; Deamidation (NQ)	72.84	-	64.58
R.GAP(+15.99)GAIGAP(+15.99)GPAGAN(+.98)GDRGEAGPAGPA.G**	2245.03	27	4.4	1123.5	2	40.49	674-700	Hydroxyprolination; Deamidation (NQ)	74.8	72.64	62.67
R.GAP(+15.99)GAIGAP(+15.99)GPAGAN(+.98)GDRGEAGPAGPAG.P**	2302.05	28	4	1152	2	40.45	674-701	Hydroxyprolination; Deamidation (NQ)	78.9	68.32	67.36
R.GAP(+15.99)GAIGAP(+15.99)GPAGAN(+.98)GDRGEAGPAGPAGP(+15.99)AGPR.G**	2796.3	33	4.9	933.11	3	34.5	674-706	Hydroxyprolination; Deamidation (NQ)	70.27	79.01	58.96
R.GAP(+15.99)GAIGAP(+15.99)GPAGAN(+.98)GDRGEAGPAGPAGP.A**	2399.1	29	1.5	1200.6	2	44.49	674-702	Hydroxyprolination; Deamidation (NQ)	46.41	57.34	-
R.GAP(+15.99)GAIGAP(+15.99)GPAGAN(+.98)GDRGEAGPAGPAGPAG.P**	2527.16	31	5	1264.6	2	44.1	674-704	Hydroxyprolination; Deamidation (NQ)	93.3	62.05	76.47
R.GAP(+15.99)GAIGAP(+15.99)GPAGAN(+.98)GDRGEAGPAGPAGPAGP(+15.99)R.G**	2796.3	33	5	933.11	3	36.71	674-706	Hydroxyprolination; Deamidation (NQ)	71.41	73.7	-
R.GAP(+15.99)GAIGAP(+15.99)GPAGAN(+.98)GDRGEAGPAGPAGPAGPR.G**	2780.31	33	3.1	696.09	4	37.05	674-706	Hydroxyprolination; Deamidation (NQ)	134.81	129.14	90.59
R.GAP(+15.99)GAIGAP(+15.99)GPAGAN(+.98)GDRGEAGPAGPAGPAGPRG.S**	2837.33	34	2.4	946.79	3	36.81	674-707	Hydroxyprolination; Deamidation (NQ)	87.98	83.81	56.15
R.GAP(+15.99)GAIGAP(+15.99)GPAGANGDRG.E**	1593.74	19	7	797.88	2	25.46	674-692	Hydroxyprolination	71.53	71.43	58.61
R.GAP(+15.99)GAIGAP(+15.99)GPAGANGDRGE.A**	1722.78	20	4.7	862.4	2	26.82	674-693	Hydroxyprolination	81.02	75.6	56.22
R.GAP(+15.99)GAIGAP(+15.99)GPAGANGDRGEA.G**	1793.82	21	5.4	897.92	2	29.39	674-694	Hydroxyprolination	90.22	78.06	68.67
R.GAP(+15.99)GAIGAP(+15.99)GPAGANGDRGEAG.P**	1850.84	22	4.6	926.43	2	29.34	674-695	Hydroxyprolination	81.86	75.85	59.53
R.GAP(+15.99)GAIGAP(+15.99)GPAGANGDRGEAGP(+15.99)AGPAGPAGPRG.S**	2852.34	34	1.1	951.79	3	42.47	674-707	Hydroxyprolination	58.28	-	-
R.GAP(+15.99)GAIGAP(+15.99)GPAGANGDRGEAGP.A**	1947.89	23	4.6	974.96	2	31.24	674-696	Hydroxyprolination	81.93	64.32	57.44
R.GAP(+15.99)GAIGAP(+15.99)GPAGANGDRGEAGPA.G**	2018.93	24	4.5	1010.5	2	34.55	674-697	Hydroxyprolination	80.54	75.73	64.06
R.GAP(+15.99)GAIGAP(+15.99)GPAGANGDRGEAGPAG.P**	2075.95	25	2.8	1039	2	32.42	674-698	Hydroxyprolination	67.39	80.45	57.7
R.GAP(+15.99)GAIGAP(+15.99)GPAGANGDRGEAGPAGP(+15.99)AGPAGPR.G**	2795.32	33	5	932.78	3	32.9	674-706	Hydroxyprolination	58.89	59.95	52.28
R.GAP(+15.99)GAIGAP(+15.99)GPAGANGDRGEAGPAGP.A**	2173	26	4.5	1087.5	2	36.99	674-699	Hydroxyprolination	74.83	69.53	54.75
R.GAP(+15.99)GAIGAP(+15.99)GPAGANGDRGEAGPAGPA.G**	2244.04	27	4.8	1123	2	36.6	674-700	Hydroxyprolination	71.54	67.32	57.06
R.GAP(+15.99)GAIGAP(+15.99)GPAGANGDRGEAGPAGPAG.P**	2301.06	28	3.8	1151.5	2	36.45	674-701	Hydroxyprolination	-	-	61.18
R.GAP(+15.99)GAIGAP(+15.99)GPAGANGDRGEAGPAGPAGP.A**	2398.12	29	5.3	1200.1	2	40.84	674-702	Hydroxyprolination	70.62	58.42	50.42
R.GAP(+15.99)GAIGAP(+15.99)GPAGANGDRGEAGPAGPAGPA.G**	2469.15	30	4.8	1235.6	2	40.25	674-703	Hydroxyprolination	59.4	66.83	56.36
R.GAP(+15.99)GAIGAP(+15.99)GPAGANGDRGEAGPAGPAGPAGP.R**	2623.23	32	4.9	1312.6	2	44.32	674-705	Hydroxyprolination	-	-	49.31
R.GAP(+15.99)GAIGAP(+15.99)GPAGANGDRGEAGPAGPAGPAGPR.G**	2779.33	33	3.4	695.84	4	35.25	674-706	Hydroxyprolination	106.88	101.25	72.66
R.GAP(+15.99)GAIGAPGP(+15.99)AGAN(+.98)GDRGEAGPAGPAGPAG.P**	2527.16	31	3.9	1264.6	2	44.13	674-704	Hydroxyprolination; Deamidation (NQ)	-	68.58	-
R.GAP(+15.99)GAIGAPGP(+15.99)AGAN(+.98)GDRGEAGPAGPAGPAGPR.G**	2780.31	33	2.6	1391.2	2	38.56	674-706	Hydroxyprolination; Deamidation (NQ)	60.39	-	85.31
R.GAP(+15.99)GAIGAPGP(+15.99)AGANGDRGEAGP(+15.99)AGPAGPAGPR.G**	2795.32	33	3.1	932.78	3	36.6	674-706	Hydroxyprolination	52.75	-	-
R.GAP(+15.99)GAIGAPGP(+15.99)AGANGDRGEAGPAGPA.G**	2244.04	27	4.1	749.02	3	36.45	674-700	Hydroxyprolination	-	48.93	-
R.GAP(+15.99)GAIGAPGP(+15.99)AGANGDRGEAGPAGPAG.P**	2301.06	28	4.5	768.03	3	36.35	674-701	Hydroxyprolination	-	50.24	-
R.GAP(+15.99)GAIGAPGP(+15.99)AGANGDRGEAGPAGPAGPAGPR.G**	2779.33	33	7.5	927.44	3	39.95	674-706	Hydroxyprolination	-	-	44.82
R.GAP(+15.99)GAIGAPGPAGAN(+.98)GDRGEAGPAGPAGPAGPR.G**	2764.32	33	0.2	922.45	3	41.54	674-706	Hydroxyprolination; Deamidation (NQ)	69.89	96.07	53.76
R.GYP(+15.99)GNAGP(+15.99)VGAAGAPGP(+15.99)QGPVGPVGK.H*	2276.1	26	5.7	759.71	3	45.25	947-972	Hydroxyprolination	-	49.38	-
R.GYP(+15.99)GNAGPVGAAGAP(+15.99)GPQGP(+15.99)VGPVGK.H*	2276.1	26	6.6	759.71	3	42.48	947-972	Hydroxyprolination	-	43.97	-
G.YP(+15.99)GNAGPVGAAGAP(+15.99)GPQGPVGPVGK.H*	2203.09	25	7.6	735.38	3	45.39	948-972	Hydroxyprolination	-	57.35	-
Y.P(+15.99)GN(+.98)AGPVGAAGAP(+15.99)GPQGPVGPVGK.H*	2041.01	24	3.8	1021.5	2	44.14	949-972	Hydroxyprolination; Deamidation (NQ)	-	78.03	55.68
Y.P(+15.99)GNAGPVGAAGAP(+15.99)GPQ(+.98)GPVGPVGK.H*	2041.01	24	5	1021.5	2	43.45	949-972	Hydroxyprolination; Deamidation (NQ)	-	78.85	67.32
Y.P(+15.99)GNAGPVGAAGAP(+15.99)GPQGPVGPVGK.H*	2040.03	24	4.4	681.02	3	41.74	949-972	Hydroxyprolination	-	97.46	70.65
P.GNAGPVGAAGAP(+15.99)GPQ(+.98)GPVGPVGK.H*	1927.97	23	3.4	965	2	43.21	950-972	Hydroxyprolination; Deamidation (NQ)	-	80.73	52.32
P.GNAGPVGAAGAP(+15.99)GPQGPVGPVGK.H*	1926.99	23	2.4	964.5	2	41.44	950-972	Hydroxyprolination	-	87.41	60.06
G.N(+.98)AGPVGAAGAP(+15.99)GPQ(+.98)GPVGPVGK.H*	1871.93	22	3.1	936.98	2	49.11	951-972	Deamidation (NQ); Hydroxyprolination	-	61.83	47.98
G.N(+.98)AGPVGAAGAP(+15.99)GPQGPVGPVGK.H*	1870.95	22	3.1	936.48	2	47.14	951-972	Deamidation (NQ); Hydroxyprolination	-	77.56	-
G.N(+.98)AGPVGAAGAPGP(+15.99)QGPVGPVGK.H*	1870.95	22	3.4	936.48	2	47.28	951-972	Deamidation (NQ); Hydroxyprolination	-	-	61.86
G.NAGPVGAAGAP(+15.99)GPQ(+.98)GPVGPVGK.H*	1870.95	22	2.4	936.48	2	43.06	951-972	Hydroxyprolination; Deamidation (NQ)	-	66.35	46.17
G.NAGPVGAAGAP(+15.99)GPQGPVGPVGK.H*	1869.96	22	3	935.99	2	41.24	951-972	Hydroxyprolination	-	82.06	74.94
N.AGPVGAAGAP(+15.99)GPQ(+.98)GPVGPVGK.H*	1756.91	21	2.2	879.46	2	42.28	952-972	Hydroxyprolination; Deamidation (NQ)	-	80.16	61.08
N.AGPVGAAGAP(+15.99)GPQGPVGPVGK.H*	1755.92	21	1.8	878.97	2	40.45	952-972	Hydroxyprolination	-	86.16	73.82
A.GPVGAAGAP(+15.99)GPQ(+.98)GPVGPVGK.H*	1685.87	20	3	843.94	2	40.69	953-972	Hydroxyprolination; Deamidation (NQ)	-	77.51	65.53
A.GPVGAAGAP(+15.99)GPQGPVGPVGK.H*	1684.88	20	3	843.45	2	38.9	953-972	Hydroxyprolination	-	78.1	67.12
G.PVGAAGAP(+15.99)GPQ(+.98)GPVGPVGK.H*	1628.85	19	2.7	815.43	2	38.75	954-972	Hydroxyprolination; Deamidation (NQ)	-	80.19	62.68
G.PVGAAGAP(+15.99)GPQGPVGPVGK.H*	1627.86	19	3.7	814.94	2	37	954-972	Hydroxyprolination	-	83.72	58.67
P.VGAAGAP(+15.99)GPQ(+.98)GPVGPVGK.H*	1531.79	18	3.3	766.91	2	36.25	955-972	Hydroxyprolination; Deamidation (NQ)	-	75.82	-
P.VGAAGAP(+15.99)GPQGPVGPVGK.H*	1530.81	18	2.9	766.41	2	34.75	955-972	Hydroxyprolination	-	80.15	64.94
V.GAAGAP(+15.99)GPQ(+.98)GPVGPVGK.H*	1432.73	17	3.6	717.37	2	32.38	956-972	Hydroxyprolination; Deamidation (NQ)	-	66.07	-
V.GAAGAP(+15.99)GPQGPVGPVGK.H*	1431.74	17	4.2	716.88	2	31.04	956-972	Hydroxyprolination	-	81.88	63.38
G.AAGAP(+15.99)GPQ(+.98)GPVGPVGK.H*	1375.7	16	3.4	688.86	2	32.13	957-972	Hydroxyprolination; Deamidation (NQ)	-	77.52	59.23
G.AAGAP(+15.99)GPQGPVGPVGK.H*	1374.72	16	4.1	688.37	2	30.42	957-972	Hydroxyprolination	-	78.25	59.11
A.AGAP(+15.99)GPQ(+.98)GPVGPVGK.H*	1304.67	15	3.4	653.34	2	31.38	958-972	Hydroxyprolination; Deamidation (NQ)	-	58.93	41.91
A.AGAP(+15.99)GPQGPVGPVGK.H*	1303.68	15	3.2	652.85	2	29.78	958-972	Hydroxyprolination	-	71.28	59.45
A.GAP(+15.99)GPQ(+.98)GPVGPVGK.H*	1233.63	14	3.3	617.82	2	30.62	959-972	Hydroxyprolination; Deamidation (NQ)	-	64.95	50.45
A.GAP(+15.99)GPQGPVGPVGK.H*	1232.65	14	3.3	617.33	2	29.01	959-972	Hydroxyprolination	-	75.36	57.05
*specific to the Bovinae subfamily, **specific to the Bos genus

## Sheet: Table_S4
Table S4.
Peptides unique to Physeter microcephalus identified in the Queen chess piece (2012.346, Scandinavian, 13th c.) using MS/MS sequencing.
Peptide	-10lgP	Mass	Length	|ppm|	m/z	z	RT	Scan	Range	PTM
XP_007105361.1 collagen alpha-2(I) chain [Physeter macrocephalus]
R.GAP(+15.99)GAVGAP(+15.99)GP(+15.99)AGAN(+.98)GDRGEAGPAGAAGPAGSR.G	25.8	2746.25	33	5.3	916.429	3	33.18	17633	676-708	Hydroxyprolination, Deamidation (NQ)
R.GAP(+15.99)GAVGAP(+15.99)GPAGAN(+.98)GDRGEAGPAGAAGP(+15.99)AGSR.G	22.71	2746.25	33	4.3	916.428	3	30.75	16124	676-708	Hydroxyprolination, Deamidation (NQ)
R.GAP(+15.99)GAVGAP(+15.99)GPAGAN(+.98)GDRGEAGPAGAAGPAGSR.G	48.07	2730.26	33	4.2	911.098	3	32.64	17361	676-708	Hydroxyprolination, Deamidation (NQ)
R.GAP(+15.99)GAVGAP(+15.99)GPAGANGDRGEAGP(+15.99)AGAAGPAGSR.G	22.82	2745.27	33	5.7	916.101	3	28.79	14694	676-708	Hydroxyprolination
R.GAP(+15.99)GAVGAP(+15.99)GPAGANGDRGEAGPAGAAGPAGSR.G	33.16	2729.28	33	1.6	910.768	3	31.16	16239	676-708	Hydroxyprolination
R.GAP(+15.99)GAVGAPGP(+15.99)AGAN(+.98)GDRGEAGPAGAAGPAGSR.G	37.08	2730.26	33	3.8	683.575	4	31.6	16536	676-708	Hydroxyprolination, Deamidation (NQ)
R.GAP(+15.99)GAVGAPGP(+15.99)AGANGDRGEAGPAGAAGPAGSR.G	26.02	2729.28	33	3.4	683.324	4	31.55	16536	676-708	Hydroxyprolination
R.GAP(+15.99)GAVGAPGPAGAN(+.98)GDRGEAGPAGAAGPAGSR.G	31.24	2714.27	33	1.7	905.766	3	35.43	19421	676-708	Hydroxyprolination, Deamidation (NQ)
R.GAP(+15.99)GAVGAPGPAGANGDRGEAGP(+15.99)AGAAGPAGSR.G	32.89	2729.28	33	3.4	683.324	4	31.55	16474	676-708	Hydroxyprolination
A.VGAP(+15.99)GPAGAN(+.98)GDRGEAGPAGAAGPAGSR.G	29.86	2361.1	28	1	788.042	3	29.86	15201	681-708	Hydroxyprolination, Deamidation (NQ)
V.GAP(+15.99)GPAGAN(+.98)GDRGEAGPAGAAGPAGSR.G	24.12	2262.03	27	1.8	755.019	3	27.05	13020	682-708	Hydroxyprolination, Deamidation (NQ)
G.AP(+15.99)GPAGAN(+.98)GDRGEAGPAGAAGPAGSR.G	24.25	2205.01	26	1.4	736.012	3	26.56	12670	683-708	Hydroxyprolination, Deamidation (NQ)
P.GPAGAN(+.98)GDRGEAGPAGAAGPAGSR.G	38.09	2020.93	24	0.9	674.65	3	24.74	11259	685-708	Deamidation (NQ)
G.PAGAN(+.98)GDRGEAGPAGAAGPAGSR.G	29.01	1963.91	23	0.7	655.643	3	23.67	10425	686-708	Deamidation (NQ)
P.AGAN(+.98)GDRGEAGPAGAAGPAGSR.G	22.61	1866.86	22	1.9	623.292	3	22.43	9598	687-708	Deamidation (NQ)
A.GAN(+.98)GDRGEAGPAGAAGPAGSR.G	24.76	1795.82	21	1.3	599.613	3	21.05	8508	688-708	Deamidation (NQ)
A.N(+.98)GDRGEAGPAGAAGPAGSR.G	30.06	1667.76	19	0.1	556.928	3	22.88	9898	690-708	Deamidation (NQ)
N.GDRGEAGPAGAAGPAGSR.G	27.74	1552.73	18	0.2	518.585	3	19.24	7031	691-708
G.DRGEAGPAGAAGPAGSR.G	24.87	1495.71	17	0.5	499.578	3	20.17	7820	692-708
D.RGEAGPAGAAGPAGSR.G	28.03	1380.69	16	1.9	461.235	3	18.21	6267	693-708
R.GEAGPAGAAGPAGSR.G	39.22	1224.58	15	0.8	613.299	2	21.35	8729	694-708
G.EAGPAGAAGPAGSR.G	26.7	1167.56	14	0.9	584.788	2	20.9	8319	695-708
E.AGPAGAAGPAGSR.G	21.01	1038.52	13	0.5	520.267	2	18.8	6705	696-708
A.GPAGAAGPAGSR.G	21.78	967.484	12	0.7	484.749	2	17.03	5441	697-708
G.PAGAAGPAGSR.G	21.13	910.462	11	0.9	456.238	2	15.5	4187	698-708
R.GSP(+15.99)GERGEVGPAGP(+15.99)NGFAGSAGAAGQ(+.98)P(+15.99)GAKGER.G	30.97	2998.36	33	4.2	750.601	4	30.81	15781	709-741	Hydroxyprolination, Deamidation (NQ)
R.GSP(+15.99)GERGEVGPAGP(+15.99)NGFAGSAGAAGQP(+15.99)GAKGER.G	23.99	2997.38	33	3.8	750.355	4	29.56	14973	709-741	Hydroxyprolination
R.GSP(+15.99)GERGEVGPAGPN(+.98)GFAGSA.G	31.35	1886.83	21	2.1	944.427	2	41.86	24316	709-729	Hydroxyprolination, Deamidation (NQ)
R.GSP(+15.99)GERGEVGPAGPN(+.98)GFAGSAG.A	24.26	1943.86	22	2.2	972.937	2	41.06	23909	709-730	Hydroxyprolination, Deamidation (NQ)
R.GSP(+15.99)GERGEVGPAGPN(+.98)GFAGSAGA.A	22.69	2014.89	23	0.6	1008.45	2	43	25165	709-731	Hydroxyprolination, Deamidation (NQ)
R.GSP(+15.99)GERGEVGPAGPN(+.98)GFAGSAGAA.G	26.02	2085.93	24	0.5	1043.97	2	43.7	25723	709-732	Hydroxyprolination, Deamidation (NQ)
R.GSP(+15.99)GERGEVGPAGPN(+.98)GFAGSAGAAG.Q	27.23	2142.95	25	1.9	1072.49	2	43.2	25311	709-733	Hydroxyprolination, Deamidation (NQ)
R.GSP(+15.99)GERGEVGPAGPN(+.98)GFAGSAGAAGQ(+.98).P	21.22	2271.99	26	1.8	1137.01	2	44.79	26561	709-734	Hydroxyprolination, Deamidation (NQ)
R.GSP(+15.99)GERGEVGPAGPN(+.98)GFAGSAGAAGQ.P	43.69	2271.01	26	2	1136.51	2	43.3	25420	709-734	Hydroxyprolination, Deamidation (NQ)
R.GSP(+15.99)GERGEVGPAGPN(+.98)GFAGSAGAAGQP(+15.99)G.A	21.46	2441.07	28	3.3	1221.55	2	41.61	24139	709-736	Hydroxyprolination, Deamidation (NQ)
R.GSP(+15.99)GERGEVGPAGPN(+.98)GFAGSAGAAGQP(+15.99)GAK.G	45.53	2640.21	30	3.9	881.08	3	35.19	19269	709-738	Hydroxyprolination, Deamidation (NQ)
R.GSP(+15.99)GERGEVGPAGPN(+.98)GFAGSAGAAGQPGAK.G	25.9	2624.22	30	1.6	875.748	3	37.33	20925	709-738	Hydroxyprolination, Deamidation (NQ)
R.GSP(+15.99)GERGEVGPAGPNGFAGSAGAAGQP(+15.99)GAK.G	29.04	2639.22	30	5	880.752	3	33.53	18016	709-738	Hydroxyprolination, Hydroxyprolination
R.GSQ(+.98)GSQGPAGPP(+15.99)GP(+15.99)PGPP(+15.99)GPAGPSG.G	34.59	2112.92	25	6.1	1057.47	2	40.26	23024	1081-1105	Deamidation (NQ) , Hydroxyprolination
R.GSQ(+.98)GSQGPAGPP(+15.99)GPP(+15.99)GP(+15.99)PGPAGPS.G	26.1	2055.9	24	9.8	1028.97	2	40.41	23264	1081-1104	Deamidation (NQ) , Hydroxyprolination
R.GSQ(+.98)GSQGPAGPP(+15.99)GPP(+15.99)GPP(+15.99)GPAGPSGGG.Y	40.99	2226.96	27	7.9	1114.5	2	39.82	22683	1081-1107	Deamidation (NQ) , Hydroxyprolination
R.GSQGSQ(+.98)GPAGP(+15.99)PGP(+15.99)PGPP(+15.99)GPAGPSGG.G	34.5	2169.94	26	7	1085.99	2	40.07	22819	1081-1106	Deamidation (NQ) , Hydroxyprolination
R.GSQGSQGPAGP(+15.99)PGPP(+15.99)GPP(+15.99)GPAGPSGGG.Y	27.15	2225.98	27	7	743.005	3	38.52	21724	1081-1107	Hydroxyprolination
R.GSQGSQGPAGPP(+15.99)GP(+15.99)PGPP(+15.99)GPAGP.S	30.67	1967.88	23	5.6	984.954	2	40.81	23497	1081-1103	Hydroxyprolination
R.GSQGSQGPAGPP(+15.99)GP(+15.99)PGPP(+15.99)GPAGPSGG.G	39.18	2168.96	26	6.5	1085.49	2	38.72	21815	1081-1106	Hydroxyprolination
R.GSQGSQGPAGPP(+15.99)GPP(+15.99)GPP(+15.99)GPAGPSG.G	37.48	2111.94	25	5.8	1056.98	2	38.97	21986	1081-1105	Hydroxyprolination
R.GSQGSQGPAGPP(+15.99)GPP(+15.99)GPP(+15.99)GPAGPSGG.G	29.95	2168.96	26	7.2	723.998	3	38.77	21848	1081-1106	Hydroxyprolination
R.GSQGSQGPAGPP(+15.99)GPP(+15.99)GPP(+15.99)GPAGPSGGG.Y	35.9	2225.98	27	7.8	1114.01	2	38.52	21670	1081-1107	Hydroxyprolination
XP_007128607.1 collagen alpha-1(I) chain [Physeter macrocephalus]
R.GSEGPQ(+.98)GVRGEP(+15.99)GPP(+15.99)GPAGAAGPAGNP(+15.99)GTDGQAGAK.G	26.92	3171.43	36	3.6	1058.15	3	31.96	16812	361-396	Deamidation (NQ) , Hydroxyprolination
R.GSEGPQGVRGEP(+15.99)GP(+15.99)PGP(+15.99)AGAAGPAGNP(+15.99)GTDGQAGAK.G	33.44	3186.44	36	6	1063.16	3	28.24	14622	361-396	Hydroxyprolination
R.GSEGPQGVRGEP(+15.99)GP(+15.99)PGPAGAAGP(+15.99)AGNP(+15.99)GTDGQAGAK.G	26.09	3186.44	36	6	1063.16	3	28.24	14013	361-396	Hydroxyprolination
R.GSEGPQGVRGEP(+15.99)GP(+15.99)PGPAGAAGPAGNP(+15.99)GTDGQAGAK.G	35.61	3170.45	36	2.3	1057.83	3	30.07	15364	361-396	Hydroxyprolination
R.GSEGPQGVRGEP(+15.99)GPP(+15.99)GPAGAAGPAGN(+.98)P(+15.99)GTDGQ(+.98)AGAK.G	36.84	3172.41	36	4.1	1058.48	3	32.34	16926	361-396	Hydroxyprolination, Deamidation (NQ)
R.GSEGPQGVRGEP(+15.99)GPP(+15.99)GPAGAAGPAGNP(+15.99)GTDGQ(+.98)AGAK.G	45.22	3171.43	36	5	1058.16	3	31.5	16199	361-396	Hydroxyprolination, Deamidation (NQ)
R.GSEGPQGVRGEP(+15.99)GPP(+15.99)GPAGAAGPAGNP(+15.99)GTDGQAGAK.G	59.46	3170.45	36	5.1	1057.83	3	30.16	15429	361-396	Hydroxyprolination
R.GSEGPQGVRGEP(+15.99)GPPGP(+15.99)AGAAGPAGNP(+15.99)GTDGQAGAK.G	31.93	3170.45	36	4.1	793.622	4	30.23	15471	361-396	Hydroxyprolination
R.GEP(+15.99)GP(+15.99)PGPAGAAGPAGNP(+15.99)GTDGQAGAK.G	40.28	2303.03	27	5.9	768.687	3	28.58	14125	370-396	Hydroxyprolination
R.GEP(+15.99)GPP(+15.99)GPAGAAGPAGNP(+15.99)GTDGQ(+.98)AGAK.G	43.23	2304.01	27	5.2	1153.02	2	29.8	15112	370-396	Hydroxyprolination, Deamidation (NQ)
R.GEP(+15.99)GPP(+15.99)GPAGAAGPAGNP(+15.99)GTDGQAGAK.G	44.23	2303.03	27	5.9	1152.53	2	28.58	14177	370-396	Hydroxyprolination
R.GEPGPP(+15.99)GP(+15.99)AGAAGPAGNP(+15.99)GTDGQ(+.98)AGAK.G	29.37	2304.01	27	6.3	769.016	3	29.81	15099	370-396	Hydroxyprolination, Deamidation (NQ)
XP_007108110.1 collagen alpha-1(III) chain [Physeter macrocephalus]
R.GPTGAAGPP(+15.99)GPR.G	32.48	1049.52	12	3.3	525.769	2	19.87	7493	684-695	Hydroxyprolination
K.SGDRGETGPVGPSGAP(+15.99)GPVGSR.G	32.89	2008.95	22	1.7	670.659	3	27.85	13638	1061-1082	Hydroxyprolination
K.SGDRGETGPVGPSGAPGPVGSR.G	36.06	1992.96	22	0.4	665.328	3	31.06	16086	1061-1082

## Sheet: Table_S5
Table S5.
Peptides unique to Physeter microcephalus identified in sample Hawaii bone pendant (1979.206.1587, 18-19th c.) using MS/MS sequencing.
Peptide	-10lgP	Mass	Length	|ppm|	m/z	z	RT	Scan	Range	PTM
XP_007128607.1 collagen alpha-1(I) chain [Physeter macrocephalus]
R.GSEGPQGVRGEP(+15.99)GPP(+15.99)GPAGAAGPAGNP(+15.99)GTDGQAGAK.G	81.55	3170.45	36	4.6	1057.83	3	29.77	15374	361-396	Hydroxyprolination
R.GSEGPQGVRGEP(+15.99)GPP(+15.99)GPAGAAGPAGN(+.98)P(+15.99)GTDGQAGAK.G	74.96	3171.43	36	5	1058.16	3	30.86	16316	361-396	Hydroxyprolination; Deamidation (NQ)
R.GSEGPQGVRGEP(+15.99)GPP(+15.99)GPAGAAGP(+15.99)AGNP(+15.99)GTDGQAGAK.G	59.28	3186.44	36	7.6	1063.16	3	27.56	13762	361-396	Hydroxyprolination
R.GSEGPQGVRGEP(+15.99)GP(+15.99)PGPAGAAGP(+15.99)AGNP(+15.99)GTDGQAGAK.G	45.4	3186.44	36	4.4	1063.16	3	28.45	14253	361-396	Hydroxyprolination
R.GSEGPQGVRGEP(+15.99)GPP(+15.99)GPAGAAGPAGNP(+15.99)GTDGQ(+.98)AGAK.G	45.27	3171.43	36	4.6	1058.16	3	32.48	17549	361-396	Hydroxyprolination; Deamidation (NQ)
R.GSEGPQ(+.98)GVRGEP(+15.99)GPP(+15.99)GPAGAAGPAGNP(+15.99)GTDGQAGAK.G	42.35	3171.43	36	7.5	793.871	4	31.64	16912	361-396	Deamidation (NQ); Hydroxyprolination
R.GSEGPQ(+.98)GVRGEP(+15.99)GP(+15.99)PGPAGAAGPAGNP(+15.99)GTDGQ(+.98)AGAK.G	36.34	3172.41	36	5.7	1058.48	3	32.79	17783	361-396	Deamidation (NQ); Hydroxyprolination
R.GSEGPQ(+.98)GVRGEP(+15.99)GPP(+15.99)GPAGAAGPAGNP(+15.99)GTDGQ(+.98)AGAK.G	33.13	3172.41	36	7.1	794.116	4	31.92	17182	361-396	Deamidation (NQ); Hydroxyprolination
G.PQGVRGEP(+15.99)GPP(+15.99)GPAGAAGPAGNP(+15.99)GTDGQAGAK.G	28.19	2840.33	32	5.6	947.789	3	26.82	13199	365-396	Hydroxyprolination
G.VRGEP(+15.99)GPP(+15.99)GPAGAAGPAGNP(+15.99)GTDGQAGAK.G	35.97	2558.2	29	5.3	853.744	3	24.53	11490	368-396	Hydroxyprolination
V.RGEP(+15.99)GPP(+15.99)GPAGAAGPAGNP(+15.99)GTDGQAGAK.G	33.02	2459.13	28	5.3	820.721	3	23.32	10539	369-396	Hydroxyprolination
R.GEP(+15.99)GPP(+15.99)GPAGAAGPAGNP(+15.99)GTDGQAGAK.G	64.1	2303.03	27	7.3	1152.53	2	28.2	14249	370-396	Hydroxyprolination
R.GEP(+15.99)GPP(+15.99)GPAGAAGPAGNP(+15.99)GTDGQ(+.98)AGAK.G	53.24	2304.01	27	7	1153.02	2	29.47	15298	370-396	Hydroxyprolination; Deamidation (NQ)
R.GEP(+15.99)GPP(+15.99)GPAGAAGPAGN(+.98)P(+15.99)GTDGQ(+.98)AGAK.G	38.46	2304.99	27	8.1	769.345	3	30.95	16431	370-396	Hydroxyprolination; Deamidation (NQ)
R.GEP(+15.99)GPP(+15.99)GPAGAAGP(+15.99)AGNP(+15.99)GTDGQAGAK.G	26.56	2319.02	27	7.2	774.007	3	25.23	11993	370-396	Hydroxyprolination
XP_007105361.1 collagen alpha-2(I) chain [Physeter macrocephalus]
G.ARGAP(+15.99)GAVGAP(+15.99)GPAGAN(+.98)GDRGEAGPAGAAGPAGSR.G	33.12	2957.4	35	4.7	740.361	4	27.72	13906	674-708	Hydroxyprolination; Deamidation (NQ)
R.GAP(+15.99)GAVGAP(+15.99)GPAGAN(+.98)GDRGEAGPAGAAGPAGSR.G	67.4	2730.26	33	5.3	911.099	3	32.41	17421	676-708	Hydroxyprolination; Deamidation (NQ)
R.GAP(+15.99)GAVGAP(+15.99)GPAGANGDRGEAGPAGAAGPAGSR.G	60.51	2729.28	33	3.9	910.77	3	29.43	15158	676-708	Hydroxyprolination
R.GAP(+15.99)GAVGAPGP(+15.99)AGAN(+.98)GDRGEAGPAGAAGPAGSR.G	58.38	2730.26	33	4.2	683.575	4	32.41	17618	676-708	Hydroxyprolination; Deamidation (NQ)
R.GAP(+15.99)GAVGAP(+15.99)GPAGAN(+.98)GDRGEAGPAGAAGPAGSRG.S	53.93	2787.28	34	4.7	930.106	3	32.11	17236	676-709	Hydroxyprolination; Deamidation (NQ)
R.GAP(+15.99)GAVGAPGPAGAN(+.98)GDRGEAGPAGAAGPAGSR.G	44.7	2714.27	33	2.3	905.766	3	35.1	19599	676-708	Hydroxyprolination; Deamidation (NQ)
R.GAP(+15.99)GAVGAP(+15.99)GPAGAN(+.98)GDRGEAGP(+15.99)AGAAGPAGSR.G	44.44	2746.25	33	5.2	916.429	3	29.09	15411	676-708	Hydroxyprolination; Deamidation (NQ)
R.GAP(+15.99)GAVGAP(+15.99)GPAGAN(+.98)GDRGEAGPAGAAGP(+15.99)AGSR.G	42.3	2746.25	33	5.2	916.429	3	29.09	14524	676-708	Hydroxyprolination; Deamidation (NQ)
R.GAP(+15.99)GAVGAP(+15.99)GPAGAN(+.98)GDRGEAGPAGAAG.P	40.95	2262.02	28	5.4	1132.02	2	35.03	19530	676-703	Hydroxyprolination; Deamidation (NQ)
R.GAP(+15.99)GAVGAP(+15.99)GP(+15.99)AGAN(+.98)GDRGEAGPAGAAGPAGSR.G	37.39	2746.25	33	5.3	916.429	3	31.64	17233	676-708	Hydroxyprolination; Deamidation (NQ)
R.GAP(+15.99)GAVGAP(+15.99)GPAGANGDRGEAGPAGAAGP(+15.99)AGSR.G	32.83	2745.27	33	5.8	916.101	3	27.68	13874	676-708	Hydroxyprolination
R.GAP(+15.99)GAVGAP(+15.99)GPAGANGDRGEAGP(+15.99)AGAAGPAGSR.G	29.21	2745.27	33	5.9	916.102	3	29.07	14946	676-708	Hydroxyprolination
G.AP(+15.99)GAVGAP(+15.99)GPAGAN(+.98)GDRGEAGPAGAAGPAGSR.G	48.09	2673.24	32	3.4	892.09	3	32.01	17198	677-708	Hydroxyprolination; Deamidation (NQ)
A.P(+15.99)GAVGAP(+15.99)GPAGAN(+.98)GDRGEAGPAGAAGPAGSR.G	52.46	2602.2	31	4.3	868.412	3	31.64	16896	678-708	Hydroxyprolination; Deamidation (NQ)
G.AVGAP(+15.99)GPAGAN(+.98)GDRGEAGPAGAAGPAGSR.G	50.94	2432.14	29	1.7	811.721	3	30.41	15949	680-708	Hydroxyprolination; Deamidation (NQ)
G.AVGAP(+15.99)GPAGANGDRGEAGPAGAAGPAGSR.G	35.46	2431.15	29	8.7	811.399	3	27.71	13687	680-708	Hydroxyprolination
A.VGAP(+15.99)GPAGAN(+.98)GDRGEAGPAGAAGPAGSR.G	46.02	2361.1	28	2.1	788.043	3	29.43	15225	681-708	Hydroxyprolination; Deamidation (NQ)
V.GAP(+15.99)GPAGAN(+.98)GDRGEAGPAGAAGPAGSR.G	45.38	2262.03	27	3.3	755.02	3	25.45	12169	682-708	Hydroxyprolination; Deamidation (NQ)
G.AP(+15.99)GPAGAN(+.98)GDRGEAGPAGAAGPAGSR.G	41.71	2205.01	26	2.5	736.013	3	26.18	12730	683-708	Hydroxyprolination; Deamidation (NQ)
A.P(+15.99)GPAGAN(+.98)GDRGEAGPAGAAGPAGSR.G	55.35	2133.97	25	2.9	712.334	3	25.69	12392	684-708	Hydroxyprolination; Deamidation (NQ)
P.GPAGAN(+.98)GDRGEAGPAGAAGPAGSR.G	57.07	2020.93	24	0.4	674.651	3	24.33	11306	685-708	Deamidation (NQ)
P.GPAGANGDRGEAGPAGAAGPAGSR.G	33.86	2019.95	24	6.6	674.318	3	24.23	11306	685-708
G.PAGAN(+.98)GDRGEAGPAGAAGPAGSR.G	53.51	1963.91	23	0.6	655.644	3	23.21	10414	686-708	Deamidation (NQ)
P.AGAN(+.98)GDRGEAGPAGAAGPAGSR.G	49.12	1866.86	22	0.8	623.293	3	22.03	9523	687-708	Deamidation (NQ)
A.GAN(+.98)GDRGEAGPAGAAGPAGSR.G	46.49	1795.82	21	0.4	599.614	3	21.44	9054	688-708	Deamidation (NQ)
G.AN(+.98)GDRGEAGPAGAAGPAGSR.G	43.74	1738.8	20	0.3	580.607	3	21.25	8955	689-708	Deamidation (NQ)
A.N(+.98)GDRGEAGPAGAAGPAGSR.G	36.54	1667.76	19	1.7	556.927	3	22.59	9988	690-708	Deamidation (NQ)
N.GDRGEAGPAGAAGPAGSR.G	43.7	1552.73	18	0.9	777.375	2	18.74	7006	691-708
G.DRGEAGPAGAAGPAGSR.G	37.88	1495.71	17	0.5	499.578	3	19.69	7813	692-708
R.GSP(+15.99)GERGEVGPAGPN(+.98)GFAGSAGAAGQ(+.98)P(+15.99)GAK.G	74.19	2641.19	30	4.6	881.408	3	35.77	20058	709-738	Hydroxyprolination; Deamidation (NQ)
R.GSP(+15.99)GERGEVGPAGPN(+.98)GFAGSAGAAGQ(+.98)P(+15.99)GAKGER.G	73.62	2983.36	33	5.1	995.464	3	31.37	16659	709-741	Hydroxyprolination; Deamidation (NQ)
R.GSP(+15.99)GERGEVGPAGPN(+.98)GFAGSAGAAGQP(+15.99)GAK.G	72.03	2640.21	30	4.1	881.08	3	34.63	19156	709-738	Hydroxyprolination; Deamidation (NQ)
R.GSP(+15.99)GERGEVGPAGPN(+.98)GFAGSAGAAGQP(+15.99)GAKGER.G	64.51	2982.37	33	4.6	995.136	3	30.27	15905	709-741	Hydroxyprolination; Deamidation (NQ)
R.GSP(+15.99)GERGEVGPAGPNGFAGSAGAAGQP(+15.99)GAKGER.G	63.65	2981.39	33	3.1	746.356	4	28.8	14744	709-741	Hydroxyprolination
R.GSP(+15.99)GERGEVGPAGPN(+.98)GFAGSAGAAGQ(+.98)PGAKGER.G	61.88	2967.37	33	1.1	742.85	4	33.4	18378	709-741	Hydroxyprolination; Deamidation (NQ)
R.GSP(+15.99)GERGEVGPAGPN(+.98)GFAGSAGAAGQPGAK.G	61.66	2624.22	30	1.9	875.748	3	36.9	20907	709-738	Hydroxyprolination; Deamidation (NQ)
R.GSP(+15.99)GERGEVGPAGPN(+.98)GFAGSA.G	51.96	1886.84	21	2.6	944.427	2	41.63	24476	709-729	Hydroxyprolination; Deamidation (NQ)
R.GSP(+15.99)GERGEVGPAGPNGFAGSAGAAGQ(+.98)PGAKGER.G	51.64	2966.38	33	1.3	989.8	3	33.44	18281	709-741	Hydroxyprolination; Deamidation (NQ)
R.GSP(+15.99)GERGEVGPAGPNGFAGSAGAAGQ(+.98)P(+15.99)GAKGER.G	49.11	2982.37	33	2.6	995.129	3	31.4	16726	709-741	Hydroxyprolination; Deamidation (NQ)
R.GSP(+15.99)GERGEVGPAGPN(+.98)GFAGSAGAAGQ.P	48.61	2271.01	26	2.8	1136.52	2	43.32	25805	709-734	Hydroxyprolination; Deamidation (NQ)
R.GSP(+15.99)GERGEVGPAGPN(+.98)GFAGSAGAAGQ(+.98)PGAK.G	48.27	2625.2	30	3.2	876.077	3	38.4	22093	709-738	Hydroxyprolination; Deamidation (NQ)
R.GSP(+15.99)GERGEVGPAGPN(+.98)GFAGSAGAAGQP(+15.99)GA.K	47.84	2512.11	29	4.8	1257.07	2	43.98	26311	709-737	Hydroxyprolination; Deamidation (NQ)
R.GSP(+15.99)GERGEVGPAGPN(+.98)GFAGSAGAAG.Q	47.46	2142.95	25	2.3	1072.49	2	43.12	25631	709-733	Hydroxyprolination; Deamidation (NQ)
R.GSP(+15.99)GERGEVGPAGPN(+.98)GFAGSAGAAGQPGAKGER.G	47.22	2966.38	33	2.1	742.604	4	32.11	17349	709-741	Hydroxyprolination; Deamidation (NQ)
R.GSP(+15.99)GERGEVGPAGPN(+.98)GFAGSAGA.A	47.18	2014.89	23	3.5	1008.46	2	42.87	25426	709-731	Hydroxyprolination; Deamidation (NQ)
R.GSP(+15.99)GERGEVGPAGPN(+.98)GFAGSAGAAGQ(+.98).P	46.98	2271.99	26	2.6	1137.01	2	44.85	26936	709-734	Hydroxyprolination; Deamidation (NQ)
R.GSP(+15.99)GERGEVGPAGPN(+.98)GFAGSAGAA.G	45.49	2085.93	24	2.4	1043.97	2	43.56	25960	709-732	Hydroxyprolination; Deamidation (NQ)
R.GSP(+15.99)GERGEVGPAGPN(+.98)GFAGSAG.A	42.38	1943.86	22	3.1	972.938	2	40.84	23908	709-730	Hydroxyprolination; Deamidation (NQ)
R.GSP(+15.99)GERGEVGPAGPNGFAGSAGAAGQP(+15.99)GAK.G	40.01	2639.22	30	4.1	880.752	3	32.81	17877	709-738	Hydroxyprolination
R.GSP(+15.99)GERGEVGPAGPN(+.98)GFAGSAGAAGQP(+15.99)G.A	36.04	2441.07	28	6.4	814.704	3	42.42	25121	709-736	Hydroxyprolination; Deamidation (NQ)
R.GSP(+15.99)GERGEVGPAGPNGFAGSAG.A	32.45	1942.87	22	3.6	972.447	2	38.1	21786	709-730	Hydroxyprolination
R.GSP(+15.99)GERGEVGPAGPN(+.98)GFAGSAGAAGQP(+15.99).G	32.35	2384.05	27	5.8	1193.04	2	41.43	24366	709-735	Hydroxyprolination; Deamidation (NQ)
R.GSP(+15.99)GERGEVGPAGP(+15.99)NGFAGSAGAAGQP(+15.99)GAKGER.G	30.01	2997.38	33	3.6	750.354	4	28.55	14530	709-741	Hydroxyprolination
R.GSP(+15.99)GERGEVGPAGP(+15.99)N(+.98)GFAGSAGAAGQP(+15.99)GAKGER.G	29.91	2998.36	33	5.9	750.602	4	29.97	15787	709-741	Hydroxyprolination; Deamidation (NQ)
R.GSP(+15.99)GERGEVGPAGPN(+.98)GFAGSAGAAGQ(+.98)P(+15.99)GAKGERG.T	29.45	3040.38	34	3.8	1014.47	3	37.35	21244	709-742	Hydroxyprolination; Deamidation (NQ)
R.GSP(+15.99)GERGEVGPAGP(+15.99)N(+.98)GFAGSAGAAGQ(+.98)P(+15.99)GAKGER.G	27.31	2999.35	33	5.4	750.848	4	31.05	16465	709-741	Hydroxyprolination; Deamidation (NQ)
R.GSP(+15.99)GERGEVGPAGPNGFAGSA.G	26.57	1885.85	21	3.9	943.936	2	38.35	21970	709-729	Hydroxyprolination
R.GSQGSQGPAGPP(+15.99)GPP(+15.99)GPP(+15.99)GPAGPSGGG.Y	51.33	2225.98	27	7.7	1114.01	2	38.75	22209	1081-1107	Hydroxyprolination
R.GSQGSQ(+.98)GPAGPP(+15.99)GPP(+15.99)GPP(+15.99)GPAGPSGG.G	51.22	2169.94	26	7.9	1085.99	2	40.34	23469	1081-1106	Deamidation (NQ); Hydroxyprolination
R.GSQGSQ(+.98)GPAGPP(+15.99)GPP(+15.99)GPP(+15.99)GPAGPSG.G	48.9	2112.92	25	7.7	1057.47	2	40.64	23660	1081-1105	Deamidation (NQ); Hydroxyprolination
R.GSQGSQGPAGPP(+15.99)GPP(+15.99)GPP(+15.99)GPAGPSGG.G	45.8	2168.96	26	6.8	1085.49	2	39	22379	1081-1106	Hydroxyprolination
R.GSQGSQGPAGPP(+15.99)GPP(+15.99)GPP(+15.99)GPAGPSG.G	45.47	2111.94	25	6.8	1056.98	2	39.2	22621	1081-1105	Hydroxyprolination
R.GSQ(+.98)GSQ(+.98)GPAGPP(+15.99)GPP(+15.99)GPP(+15.99)GPAGPSGG.G	38.79	2170.93	26	8.7	1086.48	2	41.73	24643	1081-1106	Deamidation (NQ); Hydroxyprolination
R.GSQ(+.98)GSQGPAGPP(+15.99)GPP(+15.99)GPPGPAGPSG.G	32.28	2096.93	25	5.3	1049.48	2	44.3	26545	1081-1105	Deamidation (NQ); Hydroxyprolination
R.GSQGSQ(+.98)GPAGPP(+15.99)GPP(+15.99)GPP(+15.99)GPAGPSGGG.Y	28.79	2226.96	27	7.4	743.334	3	40.09	23301	1081-1107	Deamidation (NQ); Hydroxyprolination

## Sheet: Table_S6
Table S6.
Peptides unique to Bovinae subfamily identified in sample S2 from the central European saddle decorated with bone plaques (40.66.a,b, ca. 1400–1420) using MS/MS sequencing.
Peptide	-10lgP	Mass	Length	|ppm|	m/z	z	RT	Scan	Range	PTM
collagen alpha-1(I) chain precursor [Bos]
R.GNDGATGAAGPP(+15.99)GPTGPAGP(+15.99)PGFP(+15.99)GAVGAKGEGGPQGPR.G*	67.48	3382.58	39	5.2	1128.54	3	45.5	27000	322-360	Hydroxyprolination
R.GNDGATGAAGPP(+15.99)GPTGPAGPP(+15.99)GFP(+15.99)GAVGAKGEGGPQGPR.G*	54.32	3382.58	39	5.2	1128.54	3	45.5	26905	322-360	Hydroxyprolination
R.GN(+.98)DGATGAAGP(+15.99)PGPTGPAGP(+15.99)PGFP(+15.99)GAVGAKGEGGPQGPR.G*	46.74	3383.56	39	9.2	1128.87	3	45.44	26878	322-360	Deamidation (NQ); Hydroxyprolination
K.GEGGPQ(+.98)GPRGSEGPQGVR.G*	44.64	1721.81	18	0.3	574.943	3	22.69	9495	352-369	Deamidation (NQ)
R.GNDGATGAAGP(+15.99)PGPTGPAGP(+15.99)P(+15.99)GFP(+15.99)GAVGAKGEGGPQGPR.G*	36.14	3398.57	39	5	1133.87	3	45.15	26613	322-360	Hydroxyprolination
collagen alpha-2(I) chain precursor [Bos]
R.GYP(+15.99)GNAGPVGAAGAP(+15.99)GPQGPVGPVGK.H*	78.38	2260.11	26	4.6	1131.07	2	46.74	27873	947-972	Hydroxyprolination
R.GYP(+15.99)GN(+.98)AGPVGAAGAP(+15.99)GPQGPVGPVGK.H*	77.32	2261.1	26	5	1131.56	2	49.17	29742	947-972	Hydroxyprolination; Deamidation (NQ)
R.GYP(+15.99)GNAGPVGAAGAP(+15.99)GPQ(+.98)GPVGPVGK.H*	68.4	2261.1	26	5	754.71	3	48.28	29060	947-972	Hydroxyprolination; Deamidation (NQ)
R.GAP(+15.99)GAIGAP(+15.99)GPAGAN(+.98)GDRGEAGPAGPAGPAGPR.G*	68.18	2780.31	33	4.9	927.783	3	39.57	22300	674-706	Hydroxyprolination; Deamidation (NQ)
R.GYP(+15.99)GN(+.98)AGPVGAAGAPGP(+15.99)Q(+.98)GPVGPVGK.H*	64.52	2262.08	26	3.6	1132.05	2	50.76	30950	947-972	Hydroxyprolination; Deamidation (NQ)
R.GAP(+15.99)GAIGAP(+15.99)GPAGAN(+.98)GDR.G**	63.64	1537.7	18	6	769.863	2	29.57	14803	674-691	Hydroxyprolination; Deamidation (NQ)
R.GAP(+15.99)GAIGAP(+15.99)GPAGAN(+.98)GDRGEAGPAGPAG.P**	62.97	2302.05	28	5.1	1152.04	2	41.13	23582	674-701	Hydroxyprolination; Deamidation (NQ)
N.AGPVGAAGAP(+15.99)GPQGPVGPVGK.H*	62.17	1755.92	21	3.3	878.971	2	41.63	23962	952-972	Hydroxyprolination
R.GAP(+15.99)GAIGAP(+15.99)GPAGANGDR.G**	60.16	1536.72	18	6.8	769.372	2	27.58	13271	674-691	Hydroxyprolination
R.GAP(+15.99)GAIGAP(+15.99)GPAGANGD.R**	59.08	1380.62	17	6.7	691.32	2	35.84	19575	674-690	Hydroxyprolination
R.GAP(+15.99)GAIGAP(+15.99)GPAGAN(+.98)GDRGEAGPAG.P**	58.87	2076.94	25	6.2	1039.48	2	35.54	19350	674-698	Hydroxyprolination; Deamidation (NQ)
R.GAP(+15.99)GAIGAP(+15.99)GPAGANGDRGEAGPAGPAGPAGPR.G**	58.25	2779.33	33	3.7	927.454	3	36.44	19954	674-706	Hydroxyprolination
R.GAP(+15.99)GAIGAP(+15.99)GPAGAN(+.98)GDRGE.A**	57.85	1723.77	20	6.1	862.896	2	31.48	16260	674-693	Hydroxyprolination; Deamidation (NQ)
R.GAP(+15.99)GAIGAP(+15.99)GPAGAN(+.98)GDRGEAGPA.G**	56.49	2019.91	24	4.2	1010.97	2	37.15	20584	674-697	Hydroxyprolination; Deamidation (NQ)
R.GAP(+15.99)GAIGAP(+15.99)GPAGAN(+.98)GDRG.E**	55.74	1594.72	19	6.5	798.374	2	29.67	14917	674-692	Hydroxyprolination; Deamidation (NQ)
R.GAP(+15.99)GAIGAP(+15.99)GPAGANGDRGEAG.P**	55.68	1850.84	22	4.5	926.432	2	30.27	15334	674-695	Hydroxyprolination
R.GAP(+15.99)GAIGAP(+15.99)GPAGANGDRGEAGPAGPA.G**	54.3	2244.04	27	4.9	1123.03	2	37.64	20946	674-700	Hydroxyprolination
R.GAP(+15.99)GAIGAP(+15.99)GPAGAN(+.98)GDRGEAG.P**	54.26	1851.83	22	4.5	926.924	2	32.36	16860	674-695	Hydroxyprolination; Deamidation (NQ)
R.GAP(+15.99)GAIGAPGP(+15.99)AGANGDRGEAGPAGPAGPAGPR.G**	53.49	2779.33	33	2.9	695.841	4	36.38	20000	674-706	Hydroxyprolination
R.GAP(+15.99)GAIGAP(+15.99)GPAGAN(+.98)GDRGEAGPAGP(+15.99)AGPAGPR.G**	52.86	2796.3	33	6.8	933.115	3	35.49	20372	674-706	Hydroxyprolination; Deamidation (NQ)
R.GAP(+15.99)GAIGAP(+15.99)GPAGANGDRG.E**	52.76	1593.74	19	6.5	797.882	2	27.58	13234	674-692	Hydroxyprolination
R.GAP(+15.99)GAIGAP(+15.99)GPAGAN(+.98)GD.R**	52.43	1381.6	17	7.5	691.813	2	38.9	21858	674-690	Hydroxyprolination; Deamidation (NQ)
R.GYP(+15.99)GN(+.98)AGPVGAAGAPGP(+15.99)QGPVGPVGK.H*	52.31	2261.1	26	4.2	754.71	3	51.19	31279	947-972	Hydroxyprolination; Deamidation (NQ)
R.GAP(+15.99)GAIGAP(+15.99)GPAGANG.D**	51.7	1265.59	16	8.4	633.808	2	33.92	18007	674-689	Hydroxyprolination
R.GAP(+15.99)GAIGAP(+15.99)GPAGANGDRGE.A**	51.41	1722.78	20	5.4	862.403	2	29.03	14385	674-693	Hydroxyprolination
R.GAP(+15.99)GAIGAP(+15.99)GPAGAN(+.98)G.D**	50.94	1266.57	16	8.3	634.3	2	36.33	19920	674-689	Hydroxyprolination; Deamidation (NQ)
G.AIGAP(+15.99)GPAGAN(+.98)GDRGEAGPAGPAGPAGPR.G**	50.88	2482.19	29	1	828.405	3	37.88	21120	678-706	Hydroxyprolination; Deamidation (NQ)
R.GAP(+15.99)GAIGAP(+15.99)GPAGAN(+.98)GDRGEAGPAGPAGPAGPRG.S**	50.77	2837.33	34	2.9	946.788	3	39.3	22189	674-707	Hydroxyprolination; Deamidation (NQ)
R.GAP(+15.99)GAIGAP(+15.99)GPAGAN(+.98)GDRGEAGPAGPA.G**	50.39	2245.03	27	4.3	1123.53	2	41.23	23699	674-700	Hydroxyprolination; Deamidation (NQ)
R.GAP(+15.99)GAIGAP(+15.99)GPAGANGDRGEAGPAG.P**	50.24	2075.95	25	3.3	1038.99	2	34.91	18872	674-698	Hydroxyprolination
A.GAP(+15.99)GPQGPVGPVGK.H*	49.87	1232.65	14	3.5	617.333	2	30.12	15226	959-972	Hydroxyprolination
R.GAP(+15.99)GAIGAPGP(+15.99)AGANGDRGEA.G**	49.24	1793.82	21	4.5	897.921	2	30.77	15715	674-694	Hydroxyprolination
A.IGAP(+15.99)GPAGAN(+.98)GDRGEAGPAGPAGPAGPR.G**	49.11	2411.15	28	2.4	804.727	3	36.48	20074	679-706	Hydroxyprolination; Deamidation (NQ)
R.GAP(+15.99)GAIGAP(+15.99)GPAGANGDRGEAGP.A**	48.88	1947.89	23	5.3	974.959	2	32.31	16837	674-696	Hydroxyprolination
K.DGRIGQ(+.98)P(+15.99)GAVGPAGIR.G*	48.26	1536.8	16	2.5	513.274	3	36.53	20138	1063-1078	Deamidation (NQ); Hydroxyprolination
P.GAIGAP(+15.99)GPAGAN(+.98)GDRGEAGPAGPAGPAGPR.G**	48.09	2539.21	30	0.1	847.411	3	38.63	21686	677-706	Hydroxyprolination; Deamidation (NQ)
R.GAP(+15.99)GAIGAP(+15.99)GPAGAN(+.98)GDRGEAGP.A**	47.63	1948.88	23	4.9	975.451	2	37.2	20602	674-696	Hydroxyprolination; Deamidation (NQ)
R.GAP(+15.99)GAIGAP(+15.99)GPAGANGDRGEAGPA.G**	47.43	2018.93	24	4.9	1010.48	2	35.44	19184	674-697	Hydroxyprolination
P.VGAAGAP(+15.99)GPQGPVGPVGK.H*	47.32	1530.81	18	3.2	766.415	2	35.88	19626	955-972	Hydroxyprolination
R.GAP(+15.99)GAIGAP(+15.99)GPAGANGDRGEA.G**	47.3	1793.82	21	4.8	897.921	2	29.03	14329	674-694	Hydroxyprolination
R.GAP(+15.99)GAIGAP(+15.99)GPAGAN(+.98)GDRGEAGPAGPAGP(+15.99)AGPR.G**	45.83	2796.3	33	4.6	933.112	3	37.83	21346	674-706	Hydroxyprolination; Deamidation (NQ)
R.GAP(+15.99)GAIGAP(+15.99)GPAGANGDRGEAGPAGP.A**	45.41	2173.01	26	5	1087.52	2	36.23	19879	674-699	Hydroxyprolination
R.GAP(+15.99)GAIGAP(+15.99)GPAGANGDRGEAGPAGPAGPA.G**	45.41	2469.15	30	3.2	1235.59	2	42.92	24957	674-703	Hydroxyprolination
R.GAP(+15.99)GAIGAP(+15.99)GPAGAN(+.98)GDRGEA.G**	45.32	1794.8	21	10	898.418	2	31.29	16116	674-694	Hydroxyprolination; Deamidation (NQ)
G.AAGAP(+15.99)GPQGPVGPVGK.H*	45.3	1374.72	16	3.4	688.37	2	31.59	16343	957-972	Hydroxyprolination
R.GAP(+15.99)GAIGAP(+15.99)GPAGAN(+.98).G**	44.17	1209.55	15	8.6	605.789	2	36.43	19993	674-688	Hydroxyprolination; Deamidation (NQ)
R.GAP(+15.99)GAIGAP(+15.99)GPAGAN(+.98)GDRGEAGP(+15.99)AGPAGPAGPR.G**	44.12	2796.3	33	4.7	933.112	3	40.13	22746	674-706	Hydroxyprolination; Deamidation (NQ)
G.AP(+15.99)GAIGAP(+15.99)GPAGAN(+.98)GDRGEAGPAGPAGPAGPR.G**	43.36	2723.29	32	2.7	908.773	3	39.3	22195	675-706	Hydroxyprolination; Deamidation (NQ)
R.GAP(+15.99)GAIGAP(+15.99)GPAGAN.G**	42.87	1208.57	15	7.4	605.296	2	32.92	17361	674-688	Hydroxyprolination
R.GAP(+15.99)GAIGAP(+15.99)GPAGANGDRGEAGPAGPAG.P**	42.86	2301.06	28	4.5	1151.54	2	38.91	21902	674-701	Hydroxyprolination
G.AP(+15.99)GPQGPVGPVGK.H*	42.83	1175.62	13	3.9	588.822	2	29.62	14868	960-972	Hydroxyprolination
A.P(+15.99)GAIGAP(+15.99)GPAGAN(+.98)GDRGEAGPAGPAGPAGPR.G**	42.67	2652.25	31	3.3	885.095	3	39.1	22036	676-706	Hydroxyprolination; Deamidation (NQ)
G.RIGQ(+.98)P(+15.99)GAVGPAGIR.G*	42.12	1364.75	14	2.3	455.924	3	31.29	16124	1065-1078	Deamidation (NQ); Hydroxyprolination
R.GAP(+15.99)GAIGAPGPAGAN(+.98)GDRGEAGPAGPAGPAGPR.G**	41.93	2764.32	33	1.9	922.45	3	42.32	24534	674-706	Hydroxyprolination; Deamidation (NQ)
R.GYP(+15.99)GNAGPVGAAGAP(+15.99)GPQGPVGPVG.K*	40.08	2132.02	25	4.5	1067.02	2	59.19	37129	947-971	Hydroxyprolination
R.GAP(+15.99)GAIGAPGP(+15.99)AGAN(+.98)GDRGEAGPAGPAGPAG.P**	40.03	2527.16	31	3.1	843.396	3	44.66	26250	674-704	Hydroxyprolination; Deamidation (NQ)
R.GAP(+15.99)GAIGAP(+15.99)GP(+15.99)AGAN(+.98)GDRGEAGPAGPAGPAGPR.G**	39.49	2796.3	33	6.8	933.115	3	35.49	19423	674-706	Hydroxyprolination; Deamidation (NQ)
R.GAP(+15.99)GAIGAPGP(+15.99)AGAN(+.98)GDRGEAGPAGP(+15.99)AGPAGPR.G**	39.33	2796.3	33	5.6	933.113	3	36.84	20585	674-706	Hydroxyprolination; Deamidation (NQ)
R.GAP(+15.99)GAIGAP(+15.99)GP(+15.99)AGANGDRGEAGPAGPAGPAGPR.G**	39.13	2795.32	33	4.9	932.785	3	33.97	18090	674-706	Hydroxyprolination
R.GAP(+15.99)GAIGAPGPAGAN(+.98)GDRGEAGP(+15.99)AGPAGPA.G**	38.53	2470.14	30	4	824.39	3	44.9	26437	674-703	Hydroxyprolination; Deamidation (NQ)
R.GAP(+15.99)GAIGAP(+15.99)GPAGAN(+.98)GDRGEAGP(+15.99)AGP(+15.99)AGPAGPR.G**	37.61	2812.29	33	4.7	938.443	3	38.33	21331	674-706	Hydroxyprolination; Deamidation (NQ)
R.GAP(+15.99)GAIGAP(+15.99)GPAGANGDRGEAGPAGPAGP.A**	37.36	2398.12	29	5.2	1200.07	2	41.63	24004	674-702	Hydroxyprolination
D.GRIGQP(+15.99)GAVGPAGIR.G*	36.7	1420.79	15	2.4	474.603	3	29.57	14775	1064-1078	Hydroxyprolination
A.AGAP(+15.99)GPQGPVGPVGK.H*	36.58	1303.68	15	3.7	652.851	2	30.91	15869	958-972	Hydroxyprolination
D.GRIGQ(+.98)P(+15.99)GAVGPAGIR.G*	36.36	1421.77	15	3.3	474.932	3	31.43	16198	1064-1078	Deamidation (NQ); Hydroxyprolination
R.GAP(+15.99)GAIGAPGP(+15.99)AGANGDRGEAGPAG.P**	36.08	2075.95	25	5.2	1038.99	2	33.63	17839	674-698	Hydroxyprolination
N.AGPVGAAGAPGP(+15.99)Q(+.98)GPVGPVGK.H*	35.77	1756.91	21	2.8	879.463	2	43.32	25294	952-972	Hydroxyprolination; Deamidation (NQ)
R.GEP(+15.99)GPVGAVGPAGAVGPR.G*	45.46	1559.8	18	3.7	780.91	2	44.36	26063	977-994	Hydroxyprolination
*specific to the Bovinae subfamily, **specific to the Bos genus

## Sheet: Table_S7
Table S7.
Peptides unique to Cervidae, Elephantidae families and a few other highly unlikely taxa identified in S1 from the central European saddle decorated with bone plaques (40.66.a,b, ca. 1400–1420)using MS/MS sequencing.
Peptide	-10lgP	Mass	Length	|ppm|	m/z	z	RT	Scan	Range	PTM	Family
collagen alpha-2(I) chain isoform X1
R.GSP(+15.99)GERGEVGPAGPN(+.98)GFAGPAGAAGQAGAK.G	74.85	2608.22	30	2.6	870.417	3	41.81	22116	707-736	Hydroxyprolination; Deamidation (NQ)	Cervidae, Elephantidae
											*
R.GYP(+15.99)GNAGPVGTAGAP(+15.99)GPQGPVGPTGK.H	69.36	2292.1	26	5.6	1147.07	2	43.11	22929	947-972	Hydroxyprolination	Cervidae
R.GYP(+15.99)GNAGPVGTAGAP(+15.99)GPQ(+.98)GPVGPTGK.H	66.43	2293.09	26	4.6	1147.56	2	44.52	23882	947-972	Hydroxyprolination; Deamidation (NQ)	Cervidae
R.GYP(+15.99)GN(+.98)AGPVGTAGAP(+15.99)GPQGPVGPTGK.H	61.53	2293.09	26	5.6	1147.56	2	45.47	24485	947-972	Hydroxyprolination; Deamidation (NQ)	Cervidae
R.GSP(+15.99)GERGEVGPAGPN(+.98)GFAGPAGAAGQ(+.98)AGAKGER.G	60.64	2951.37	33	5	738.854	4	39.36	20423	707-739	Hydroxyprolination; Deamidation (NQ)	Cervidae, Elephantidae
											*
R.GSP(+15.99)GERGEVGPAGPN(+.98)GFAGP(+15.99)AGAAGQ(+.98)AGAKGER.G	54.25	2967.36	33	4.7	742.851	4	38.51	19734	707-739	Hydroxyprolination; Deamidation (NQ)	Cervidae, Elephantidae
											**
R.GSP(+15.99)GERGEVGPAGPNGFAGPAGAAGQ(+.98)AGAK.G	52.66	2608.22	30	2.5	870.417	3	43.31	23122	707-736	Hydroxyprolination; Deamidation (NQ)	Cervidae, Elephantidae
											*
R.GYPGNAGP(+15.99)VGTAGAP(+15.99)GPQ(+.98)GPVGPTGK.H	52.18	2293.09	26	5.6	765.374	3	44.52	23957	947-972	Hydroxyprolination; Deamidation (NQ)	Cervidae
R.GSP(+15.99)GERGEVGPAGPN(+.98)GFAGP(+15.99)AGAAGQAGAKGER.G	50.79	2966.38	33	3.9	742.604	4	37.11	18804	707-739	Hydroxyprolination; Deamidation (NQ)	Cervidae, Elephantidae
											**
R.GSP(+15.99)GERGEVGPAGPNGFAGPAGAAGQ(+.98)AGAKGER.G	48.88	2950.39	33	6.2	738.599	4	38.8	20036	707-739	Hydroxyprolination; Deamidation (NQ)	Cervidae, Elephantidae
											**
N.AGPVGTAGAP(+15.99)GPQGPVGPTGK.H	47.62	1787.91	21	3.9	894.967	2	37.7	19276	952-972	Hydroxyprolination	Cervidae
R.GYP(+15.99)GN(+.98)AGPVGTAGAP(+15.99)GPQ(+.98)GPVGPTGK.H	44.38	2294.07	26	6.4	1148.05	2	46.93	25404	947-972	Hydroxyprolination; Deamidation (NQ)	Cervidae
R.GSP(+15.99)GERGEVGPAGPNGFAGPAGAAGQAGAK.G	42.21	2607.24	30	3.2	870.089	3	39.97	20801	707-736	Hydroxyprolination	Cervidae, Elephantidae
											*
R.GSP(+15.99)GERGEVGPAGPN(+.98)GFAGPAGAAGQ(+.98)AGAK.G	39.59	2609.21	30	2.9	870.745	3	43.17	22951	707-736	Hydroxyprolination; Deamidation (NQ)	Cervidae, Elephantidae
											*
R.GYP(+15.99)GNAGPVGTAGAPGP(+15.99)Q(+.98)GPVGPTGK.H	39.34	2293.09	26	1.4	1147.55	2	46.86	25396	947-972	Hydroxyprolination; Deamidation (NQ)	Cervidae
R.GSP(+15.99)GERGEVGPAGPNGFAGPAGAAGQAGAKGER.G	38.04	2949.4	33	4.7	738.355	4	37.86	19415	707-739	Hydroxyprolination	Cervidae, Elephantidae
											**
* Other taxa identified but highly unlikely: Jaculus jaculus, Microcebus murinus, Mammut americanum
** Other taxa identified but highly unlikely: Microcebus murinus, Mammut americanum

## Sheet: Table_S8
Table S8.
Peptides unique to Cervidae, Elephantidae families and a few other highly unlikely taxa identified in S3 from the central European saddle decorated with bone plaques (40.66.a,b, ca. 1400–1420) using MS/MS sequencing.
Peptide	-10lgP	Mass	Length	ppm	m/z	z	RT	Range	PTM	Family
collagen alpha-2(I) chain isoform X1
R.GSP(+15.99)GERGEVGPAGPN(+.98)GFAGPAGAAGQAGAK.G	91.93	2608.22	30	2.3	870.417	3	41.01	707-736	Hydroxyprolination; Deamidation (NQ)	Cervidae, Elephantidae
										*
R.GSP(+15.99)GERGEVGPAGPNGFAGPAGAAGQAGAK.G	83.33	2607.24	30	2.1	870.088	3	39.61	707-736	Hydroxyprolination	Cervidae, Elephantidae
										*
R.GSP(+15.99)GERGEVGPAGPNGFAGPAGAAGQ(+.98)AGAK.G	70.53	2608.22	30	2.3	870.417	3	41.01	707-736	Hydroxyprolination; Deamidation (NQ)	Cervidae, Elephantidae
										*
R.GSP(+15.99)GERGEVGPAGPN(+.98)GFAGPAGAAGQ(+.98)AGAK.G	64.06	2609.21	30	1.9	870.744	3	43.06	707-736	Hydroxyprolination; Deamidation (NQ)	Cervidae, Elephantidae
										*
R.GSP(+15.99)GERGEVGPAGPN(+.98)GFAGP(+15.99)AGAAGQ(+.98)AGAK.G	61.65	2625.2	30	4.2	876.076	3	42.6	707-736	Hydroxyprolination; Deamidation (NQ)	Cervidae, Elephantidae
										*
R.GSP(+15.99)GERGEVGPAGPN(+.98)GFAGP(+15.99)AGAAGQAGAK.G	52.1	2624.21	30	-1.9	875.743	3	41.26	707-736	Hydroxyprolination; Deamidation (NQ)	Cervidae, Elephantidae
										*
R.GSP(+15.99)GERGEVGPAGPN(+.98)GFAGPAGAAGQAGAKG.E	59.62	2665.24	31	2.9	889.424	3	41.71	707-737	Hydroxyprolination; Deamidation (NQ)	Cervidae, Elephantidae
										*
R.GSP(+15.99)GERGEVGPAGPN(+.98)GFAGPAGAAGQ(+.98)AGAKGER.G	88.73	2951.37	33	2.8	738.852	4	38.58	707-739	Hydroxyprolination; Deamidation (NQ)	Cervidae, Elephantidae
										**
R.GSP(+15.99)GERGEVGPAGPNGFAGPAGAAGQ(+.98)AGAKGER.G	82.05	2950.39	33	2.7	738.606	4	37.19	707-739	Hydroxyprolination; Deamidation (NQ)	Cervidae, Elephantidae
										**
R.GSP(+15.99)GERGEVGPAGPNGFAGPAGAAGQAGAKGER.G	76.21	2949.4	33	1.8	738.359	4	35.67	707-739	Hydroxyprolination	Cervidae, Elephantidae
										**
R.GSP(+15.99)GERGEVGPAGPN(+.98)GFAGPAGAAGQAGAKGER.G	66.58	2950.39	33	2.7	738.606	4	37.19	707-739	Hydroxyprolination; Deamidation (NQ)	Cervidae, Elephantidae
										**
R.GSP(+15.99)GERGEVGPAGPN(+.98)GFAGP(+15.99)AGAAGQAGAKGER.G	60.43	2966.38	33	4.8	742.605	4	36.75	707-739	Hydroxyprolination; Deamidation (NQ)	Cervidae, Elephantidae
										**
R.GSP(+15.99)GERGEVGPAGPNGFAGP(+15.99)AGAAGQAGAKGER.G	58.89	2965.39	33	4.5	742.359	4	35.32	707-739	Hydroxyprolination	Cervidae, Elephantidae
										**
R.GSP(+15.99)GERGEVGPAGPN(+.98)GFAGP(+15.99)AGAAGQ(+.98)AGAKGER.G	57.75	2967.36	33	3.4	742.85	4	38.13	707-739	Hydroxyprolination; Deamidation (NQ)	Cervidae, Elephantidae
										**
R.GYP(+15.99)GNAGPVGTAGAP(+15.99)GPQGPVG.P	68.35	1908.89	22	6	955.456	2	50.63	947-968	Hydroxyprolination	Cervidae
R.GYP(+15.99)GNAGPVGTAGAP(+15.99)GPQ(+.98)GPVG.P	56.51	1909.87	22	5.8	955.948	2	52.37	947-968	Hydroxyprolination; Deamidation (NQ)	Cervidae
R.GYP(+15.99)GNAGPVGTAGAP(+15.99)GPQGPVGPT.G	46.09	2106.99	24	3.4	1054.5	2	53.79	947-970	Hydroxyprolination	Cervidae
R.GYP(+15.99)GNAGPVGTAGAP(+15.99)GPQ(+.98)GPVGPTG.K	55.74	2164.99	25	6.1	1083.51	2	55.43	947-971	Hydroxyprolination; Deamidation (NQ)	Cervidae
R.GYP(+15.99)GNAGPVGTAGAP(+15.99)GPQGPVGPTG.K	41.25	2164.01	25	5.3	1083.02	2	52.37	947-971	Hydroxyprolination	Cervidae
R.GYP(+15.99)GNAGPVGTAGAP(+15.99)GPQGPVGPTGK.H	82.61	2292.1	26	5	1147.07	2	42.95	947-972	Hydroxyprolination	Cervidae
R.GYP(+15.99)GNAGPVGTAGAP(+15.99)GPQ(+.98)GPVGPTGK.H	82.58	2293.09	26	5.5	1147.56	2	44.39	947-972	Hydroxyprolination; Deamidation (NQ)	Cervidae
R.GYP(+15.99)GN(+.98)AGPVGTAGAP(+15.99)GPQ(+.98)GPVGPTGK.H	81.47	2294.07	26	6	1148.05	2	46.75	947-972	Hydroxyprolination; Deamidation (NQ)	Cervidae
R.GYP(+15.99)GN(+.98)AGPVGTAGAP(+15.99)GPQGPVGPTGK.H	80.6	2293.09	26	4.6	1147.56	2	45.24	947-972	Hydroxyprolination; Deamidation (NQ)	Cervidae
Y.P(+15.99)GNAGPVGTAGAP(+15.99)GPQ(+.98)GPVGPTGK.H	62.67	2073	24	4.2	1037.51	2	40.06	949-972	Hydroxyprolination; Deamidation (NQ)	Cervidae
Y.P(+15.99)GNAGPVGTAGAP(+15.99)GPQGPVGPTGK.H	62.24	2072.02	24	5.3	1037.02	2	38.53	949-972	Hydroxyprolination	Cervidae
G.NAGPVGTAGAP(+15.99)GPQGPVGPTGK.H	64.01	1901.95	22	3.3	951.988	2	38.17	951-972	Hydroxyprolination	Cervidae
N.AGPVGTAGAP(+15.99)GPQGPVGPTGK.H	77.91	1787.91	21	3	894.966	2	37.43	952-972	Hydroxyprolination	Cervidae
N.AGPVGTAGAP(+15.99)GPQ(+.98)GPVGPTGK.H	64.42	1788.9	21	2.7	895.457	2	38.98	952-972	Hydroxyprolination; Deamidation (NQ)	Cervidae
G.PVGTAGAP(+15.99)GPQGPVGPTGK.H	68.27	1659.85	19	3.6	830.937	2	33.79	954-972	Hydroxyprolination	Cervidae
* Other taxa identified but highly unlikely: Jaculus jaculus, Microcebus murinus, Mammut americanum
** Other taxa identified but highly unlikely: Microcebus murinus, Mammut americanum

## Sheet: Table_S9
Table S9.
Sequences coverages and numbers of peptides identified for collagens α1(I) and α2(I) from exemplars in the Mammology collection at AMNH.
Accession number	Description	Species	Collagen α1(I)			Collagen α2(I)
			% Coverage	#Peptides	% Coverage		#Peptides
51949	Collected in Democratic Republic of Congo, Upper Uele, Yakuluku, 3 Oct 1911 (collected by Herbert Lang and James Chapin)	Loxodonta africana	73	1293	76		991
(S11D)
51950	Collected in Democratic Republic of Congo, Upper Uele, Yakuluku, 3 Oct 1911 (collected by Herbert Lang and James Chapin)	Loxodonta africana	73	1360	78		1013
(S21D)
52094	Collected in Democratic Republic of Congo, Upper Uele, Faradje, 1 Dec 1911, (collected by Herbert Lang and James Chapin)	Loxodonta africana	75	1311	77		1042
(S31D)
					P@455		P@455
					A@455		A@455
113816	Collected in Africa, Fan Awaing, 4 Sep 1938 (collected by William D. Campbell)	Hippopotamus amphibius	96	774	86		487
(HT11D)					87		515
90302	Zoo, collected 28 Apr 1929	Hippopotamus amphibius	94	663	82		409
(HT21D)					82		430
81856	Collected in Africa, no collection date	Hippopotamus amphibius	95	705	83		451
(HT31D)					83		481

## Sheet: Table_S10
Table S10.
Peptides identified using MS/MS sequencing in the three exemplar samples from Hippopotamus amphibius where the amino acid substitution from P to A at position 455 of collagen α2(I) was identified.
Peptide	Mass	Length	m/z	z	RT	Range	PTM	Identified in samples
								(-10logP value shown)
								113816	90302	81856
A.AGPTGAIGNR.G	912.478	10	457.247	2	20.79	450-459		37.09	-	50.2
A.GPTGAIGNR.G	841.441	9	421.727	2	18.66	451-459		44.43	49.34	52.42
E.SGAAGPTGAIGNR.G	1127.57	13	564.791	2	23.27	447-459		59.78	64.29	73.93
G.AAGPTGAIGNR.G	983.515	11	492.764	2	22.29	449-459		50.18	54.95	62.76
G.ERGPP(+15.99)GESGAAGPTGAIGNR.G	1865.89	20	622.972	3	24.93	440-459	Hydroxyprolination	60.64	-	68.31
G.ESGAAGPTGAIGNR.G	1256.61	14	629.312	2	24.98	446-459		60.8	67.93	79.47
G.PP(+15.99)GESGAAGPTGAIGNR.G	1523.73	17	762.874	2	27.48	443-459	Hydroxyprolination	60.95	65.73	76.72
P.GESGAAGPTGAIGNR.G	1313.63	15	657.823	2	24.98	445-459		61.37	64.51	76
P.P(+15.99)GESGAAGPTGAIGNR.G	1426.67	16	714.347	2	25.86	444-459	Hydroxyprolination	68.71	76.82	86.91
R.GERGP(+15.99)P(+15.99)GESGAAGPTGAIGNR.G	1938.9	21	647.312	3	23.93	439-459	Hydroxyprolination	62.31	70.77	60.43
R.GERGP(+15.99)PGESGAAGPTGAIGN(+.98)R.G	1923.9	21	642.309	3	26.13	439-459	Hydroxyprolination; Deamidation (NQ)	-	62.51	-
R.GERGP(+15.99)PGESGAAGPTGAIGN(+.98)RGPSGPAGPDGNKGEP(+15.99)GVVGAP(+15.99)GTAGPSGPSGIP(+15.99)GER.G	5090.38	57	1019.09	5	43.4	439-495	Hydroxyprolination; Deamidation (NQ)	69.52	-	-
R.GERGP(+15.99)PGESGAAGPTGAIGNR.G	1922.91	21	641.98	3	25.5	439-459	Hydroxyprolination	50.77	-	57.26
R.GERGP(+15.99)PGESGAAGPTGAIGNRG.P	1979.94	22	660.986	3	24.68	439-460	Hydroxyprolination	-	-	70.74
R.GERGP(+15.99)PGESGAAGPTGAIGNRGPS.G	2164.02	24	722.348	3	27.15	439-462	Hydroxyprolination	43.14	-	57.08
R.GERGP(+15.99)PGESGAAGPTGAIGNRGPSGPAGPD.G	2658.23	30	887.088	3	35.42	439-468	Hydroxyprolination	68.47	-	-
R.GERGPP(+15.99)GESGAAGP(+15.99)TGAIGNR.G	1938.9	21	647.312	3	21.68	439-459	Hydroxyprolination	48.23	59.4	60.52
R.GERGPP(+15.99)GESGAAGPTG.A	1411.63	16	706.823	2	19.43	439-454	Hydroxyprolination	-	-	54.39
R.GERGPP(+15.99)GESGAAGPTGAIG.N	1652.77	19	827.394	2	30.66	439-457	Hydroxyprolination	54.3	45.56	65.77
R.GERGPP(+15.99)GESGAAGPTGAIGN(+.98)R.G	1923.9	21	642.308	3	25.86	439-459	Hydroxyprolination; Deamidation (NQ)	58.31	-	71.64
R.GERGPP(+15.99)GESGAAGPTGAIGN(+.98)RGPSGPAGPD.G	2659.22	30	887.415	3	35.89	439-468	Hydroxyprolination; Deamidation (NQ)	44.17	-	65.51
R.GERGPP(+15.99)GESGAAGPTGAIGN.R	1766.81	20	884.416	2	30.13	439-458	Hydroxyprolination	58.1	58.48	83.54
R.GERGPP(+15.99)GESGAAGPTGAIGNR.G	1922.91	21	641.98	3	24.74	439-459	Hydroxyprolination	63.15	72.33	96.84
R.GERGPP(+15.99)GESGAAGPTGAIGNRG.P	1979.94	22	660.987	3	24.98	439-460	Hydroxyprolination	58.26	70.31	-
R.GERGPP(+15.99)GESGAAGPTGAIGNRGPS.G	2164.02	24	722.347	3	28.53	439-462	Hydroxyprolination	47.27	-	-
R.GERGPP(+15.99)GESGAAGPTGAIGNRGPSGPAGPD.G	2658.23	30	887.088	3	33.95	439-468	Hydroxyprolination	-	-	85.26
R.GERGPP(+15.99)GESGAAGPTGAIGNRGPSGPAGPDGNKGEP(+15.99)GVVGAP(+15.99)GTAGPSGPSGIP(+15.99)GER.G	5089.39	57	1018.89	5	42.29	439-495	Hydroxyprolination	64.78	-	-
R.GP(+15.99)P(+15.99)GESGAAGPTGAIGNR.G	1596.74	18	799.381	2	26.55	442-459	Hydroxyprolination	65.14	75.2	81.61
R.GP(+15.99)PGESGAAGP(+15.99)TGAIGNR.G	1596.74	18	799.382	2	28.73	442-459	Hydroxyprolination	40.14	45.69	-
R.GP(+15.99)PGESGAAGPTGAI.G	1253.58	15	627.802	2	40.89	442-456	Hydroxyprolination	-	-	53.08
R.GP(+15.99)PGESGAAGPTGAIGN(+.98).R	1425.63	17	713.827	2	41.8	442-458	Hydroxyprolination; Deamidation (NQ)	45.51	-	-
R.GP(+15.99)PGESGAAGPTGAIGN(+.98)R.G	1581.73	18	791.878	2	31.36	442-459	Hydroxyprolination; Deamidation (NQ)	52.63	-	-
R.GP(+15.99)PGESGAAGPTGAIGN(+.98)RGPSGPAGPD.G	2317.05	27	773.358	3	42.92	442-468	Hydroxyprolination; Deamidation (NQ)	60.17	54.96	-
R.GP(+15.99)PGESGAAGPTGAIGN(+.98)RGPSGPAGPDGNKGEP(+15.99)GVVGAP(+15.99)GTAGPSGPSGIP(+15.99)GER.G	4748.21	54	1188.07	4	46.53	442-495	Hydroxyprolination; Deamidation (NQ)	-	77.42	-
R.GP(+15.99)PGESGAAGPTGAIGN.R	1424.65	17	713.335	2	38.89	442-458	Hydroxyprolination	56.29	-	-
R.GP(+15.99)PGESGAAGPTGAIGNR.G	1580.75	18	527.925	3	27.78	442-459	Hydroxyprolination	-	-	57.74
R.GP(+15.99)PGESGAAGPTGAIGNRGPSGPA.G	2046.97	24	683.332	3	35.35	442-465	Hydroxyprolination	-	-	60.53
R.GP(+15.99)PGESGAAGPTGAIGNRGPSGPAGPD.G	2316.07	27	773.032	3	39.39	442-468	Hydroxyprolination	-	62.12	69.27
R.GP(+15.99)PGESGAAGPTGAIGNRGPSGPAGPDG.N	2373.09	28	792.038	3	38.85	442-469	Hydroxyprolination	-	-	53.38
R.GP(+15.99)PGESGAAGPTGAIGNRGPSGPAGPDGN(+.98)KGEP(+15.99)GVVGAP(+15.99)GTAGPSGPSGIP(+15.99)GER.G	4748.21	54	1188.07	4	45.6	442-495	Hydroxyprolination; Deamidation (NQ)	56.15	56.44	-
R.GP(+15.99)PGESGAAGPTGAIGNRGPSGPAGPDGN.K	2487.13	29	830.056	3	38.7	442-470	Hydroxyprolination	-	-	54.67
R.GP(+15.99)PGESGAAGPTGAIGNRGPSGPAGPDGNKGEP(+15.99)GVVGAP(+15.99).G	3410.59	39	1137.88	3	39.04	442-480	Hydroxyprolination	39.39	-	-
R.GP(+15.99)PGESGAAGPTGAIGNRGPSGPAGPDGNKGEP(+15.99)GVVGAP(+15.99)GTAGPSGPSGIP(+15.99)GER.G	4747.23	54	1187.81	4	45.36	442-495	Hydroxyprolination	-	56.36	-
R.GPP(+15.99)GESGAAGP(+15.99)TGAIGNR.G	1596.74	18	799.382	2	27.48	442-459	Hydroxyprolination	60.71	69.67	70.61
R.GPP(+15.99)GESGAAGPT.G	1012.44	12	507.23	2	21.4	442-453	Hydroxyprolination	-	-	51.79
R.GPP(+15.99)GESGAAGPTG.A	1069.46	13	535.741	2	21.84	442-454	Hydroxyprolination	-	45.13	49.18
R.GPP(+15.99)GESGAAGPTGA.I	1140.5	14	571.259	2	24.6	442-455	Hydroxyprolination	-	45.27	54.17
R.GPP(+15.99)GESGAAGPTGAIG.N	1310.61	16	656.313	2	38.5	442-457	Hydroxyprolination	53.96	55.31	63.09
R.GPP(+15.99)GESGAAGPTGAIGN(+.98).R	1425.63	17	713.827	2	42.15	442-458	Hydroxyprolination; Deamidation (NQ)	55.31	-	-
R.GPP(+15.99)GESGAAGPTGAIGN(+.98)R.G	1581.73	18	791.876	2	29.88	442-459	Hydroxyprolination; Deamidation (NQ)	63.29	67.45	79.93
R.GPP(+15.99)GESGAAGPTGAIGN(+.98)RG.P	1638.76	19	820.386	2	29.98	442-460	Hydroxyprolination; Deamidation (NQ)	-	59.37	60.92
R.GPP(+15.99)GESGAAGPTGAIGN(+.98)RGP(+15.99)SGPAGPDGNKGEPGVVGAP(+15.99)GTAGPSGPSGIPGER.G	4732.22	54	1184.07	4	49.42	442-495	Hydroxyprolination; Deamidation (NQ)	59.95	-	-
R.GPP(+15.99)GESGAAGPTGAIGN(+.98)RGPSGPAG.P	2104.97	25	1053.5	2	38.93	442-466	Hydroxyprolination; Deamidation (NQ)	-	54.09	-
R.GPP(+15.99)GESGAAGPTGAIGN(+.98)RGPSGPAGPDGNKGEP(+15.99)GVVGAP(+15.99)GTAGPSGPSGIP(+15.99)GER.G	4748.21	54	1188.07	4	47.32	442-495	Hydroxyprolination; Deamidation (NQ)	47.04	-	-
R.GPP(+15.99)GESGAAGPTGAIGN.R	1424.65	17	713.334	2	36.37	442-458	Hydroxyprolination	37.12	56.4	46.89
R.GPP(+15.99)GESGAAGPTGAIGNR.G	1580.75	18	791.383	2	28.32	442-459	Hydroxyprolination	74.24	84.97	98.91
R.GPP(+15.99)GESGAAGPTGAIGNRG.P	1637.77	19	819.894	2	28.12	442-460	Hydroxyprolination	56.2	75.3	89.71
R.GPP(+15.99)GESGAAGPTGAIGNRGP.S	1734.82	20	868.423	2	31.19	442-461	Hydroxyprolination	62.65	52.31	73.44
R.GPP(+15.99)GESGAAGPTGAIGNRGPS.G	1821.86	21	911.943	2	32.29	442-462	Hydroxyprolination	54.56	-	-
R.GPP(+15.99)GESGAAGPTGAIGNRGPSG.P	1878.88	22	940.447	2	31.66	442-463	Hydroxyprolination	58.96	-	82.9
R.GPP(+15.99)GESGAAGPTGAIGNRGPSGPA.G	2046.97	24	1024.49	2	35.35	442-465	Hydroxyprolination	58.23	-	68.61
R.GPP(+15.99)GESGAAGPTGAIGNRGPSGPAG.P	2103.99	25	702.337	3	35.68	442-466	Hydroxyprolination	-	-	46.53
R.GPP(+15.99)GESGAAGPTGAIGNRGPSGPAGPD.G	2316.07	27	1159.04	2	39.39	442-468	Hydroxyprolination	63.67	78.22	100.54
R.GPP(+15.99)GESGAAGPTGAIGNRGPSGPAGPDGNK.G	2615.23	30	872.751	3	31.41	442-471	Hydroxyprolination	-	79.94	94.73
R.GPP(+15.99)GESGAAGPTGAIGNRGPSGPAGPDGNKGEP(+15.99)GVVGAP(+15.99)GTAGPSGPSGIPGER.G	4731.24	54	1183.82	4	46.43	442-495	Hydroxyprolination	67.98	80.93	-
S.GAAGPTGAIGNR.G	1040.54	12	521.276	2	24.25	448-459		53.74	-	-

[truncated: 8 more sheets: Table_S11, Table_S12, Table_S13, Table_S14, Table_S15, Table_S16, Table_S17, Table_18]
